# Supplementary material for: N-(Quinolin-8-yl)ferrocene-1-carbox­amide
Source: Acta Crystallogr Sect E Struct Rep Online. 2011 Jul 23;67(Pt 8):m1113. doi: 10.1107/S1600536811026341 (PMC3212180; doi:10.1107/S1600536811026341)
Supplement: Supplementary file 1 [file e-67-m1113-sup1.cif]

##############################################################################
#                                                                            #
# This CIF contains the data in a paper accepted for publication in          #
# Acta Crystallographica Section E. It conforms to the requirements of       #
# Notes for Authors for Acta Crystallographica Section E, and has been       #
# peer reviewed under the auspices of the IUCr Commission on Journals.       #
#                                                                            #
# Full details of the Crystallographic Information File format               #
# are given in the paper "The Crystallographic Information File (CIF):       #
# a New Standard Archive File for Crystallography" by S. R. Hall, F. H.      #
# Allen and I. D. Brown [Acta Cryst. (1991), A47, 655-685].                  #
#                                                                            #
# The current version of the core CIF dictionary is obtainable from          #
# ftp://ftp.iucr.org/pub/cif_core.dic.                                       #
#                                                                            #
# Software is freely available for graphical display of the structure(s)     #
# in this CIF. For information consult the CIF software page                 #
# http://www.iucr.org/resources/cif/software.                                #
#                                                                            #
# This file may be used for bona fide research purposes within the           #
# scientific community so long as proper attribution is given to the journal # 
# article from which it was obtained.                                        #
#                                                                            #
##############################################################################
data_I
_audit_creation_method     CrystalClearVersion1.3
_chemical_name_systematic
;
<i>N</i>-(Quinolin-8-yl)ferrocene-1-carboxamide
;
_chemical_name_common     ?
_chemical_formula_moiety     'C20 H16 Fe N2 O'
_chemical_formula_sum     'C20 H16 Fe N2 O'
_chemical_formula_iupac     '[Fe (C5 H5) (C15 H11 N2 O)] '
_chemical_formula_weight     356.20
_chemical_melting_point     ?
_symmetry_cell_setting     orthorhombic
_symmetry_space_group_name_H-M     'P b c a'
_symmetry_space_group_name_Hall     '-P 2ac 2ab'
loop_
    _symmetry_equiv_pos_as_xyz
    'x, y, z'
    '-x+1/2, -y, z+1/2'
    'x+1/2, -y+1/2, -z'
    '-x, y+1/2, -z+1/2'
    '-x, -y, -z'
    'x-1/2, y, -z-1/2'
    '-x-1/2, y-1/2, z'
    'x, -y-1/2, z-1/2'
_cell_length_a     10.1680(17)
_cell_length_b     12.133(2)
_cell_length_c     26.079(4)
_cell_angle_alpha     90.00
_cell_angle_beta     90.00
_cell_angle_gamma     90.00
_cell_volume     3217.4(10)
_cell_formula_units_Z     8
_cell_measurement_reflns_used     ?
_cell_measurement_theta_min     1.56
_cell_measurement_theta_max     28.25
_cell_measurement_temperature     296(2)
_exptl_crystal_description     Block
_exptl_crystal_colour     Orange
_exptl_crystal_size_max     0.46
_exptl_crystal_size_mid     0.37
_exptl_crystal_size_min     0.25
_exptl_crystal_density_diffrn     1.471
_exptl_crystal_density_meas     ?
_exptl_crystal_density_method     'not measured'
_exptl_crystal_F_000     1472
_exptl_absorpt_coefficient_mu     0.945
_exptl_absorpt_correction_type     multi-scan
_exptl_absorpt_process_details     '(CrystalClear; Rigaku, 2000)'
_exptl_absorpt_correction_T_min     0.668
_exptl_absorpt_correction_T_max     0.795
_exptl_special_details     ?
_diffrn_ambient_temperature     296(2)
_diffrn_radiation_type     MoK\a
_diffrn_radiation_wavelength     0.71073
_diffrn_radiation_source     'fine-focus sealed tube'
_diffrn_radiation_monochromator     graphite
_diffrn_measurement_device_type     'Rigaku Mercury CCD'
_diffrn_measurement_method     '\w scan'
_diffrn_detector_area_resol_mean     ?
_diffrn_reflns_number     18658
_diffrn_reflns_av_R_equivalents     0.0313
_diffrn_reflns_av_sigmaI/netI     0.0648
_diffrn_reflns_theta_min     1.56
_diffrn_reflns_theta_max     28.25
_diffrn_reflns_theta_full     28.25
_diffrn_measured_fraction_theta_max     0.991
_diffrn_measured_fraction_theta_full     0.991
_diffrn_reflns_limit_h_min     -13
_diffrn_reflns_limit_h_max     13
_diffrn_reflns_limit_k_min     -12
_diffrn_reflns_limit_k_max     15
_diffrn_reflns_limit_l_min     -34
_diffrn_reflns_limit_l_max     29
_diffrn_standards_number     ?
_diffrn_standards_interval_count     ?
_diffrn_standards_interval_time     ?
_diffrn_standards_decay_%     ?
_refine_special_details
;
Refinement of <i>F</i>^2^ against ALL reflections. The weighted <i>R</i>-factor
<i>wR</i> and goodness of fit <i>S</i> are based on <i>F</i>^2^, conventional
<i>R</i>-factors <i>R</i> are based on <i>F</i>, with <i>F</i> set to zero for
negative <i>F</i>^2^. The threshold expression of <i>F</i>^2^ >
\s(<i>F</i>^2^) is used only for calculating <i>R</i>-factors(gt) <i>etc</i>.
and is not relevant to the choice of reflections for refinement.
<i>R</i>-factors based on <i>F</i>^2^ are statistically about twice as large
as those based on <i>F</i>, and <i>R</i>- factors based on ALL data will be
even larger.
;
_reflns_number_total     3940
_reflns_number_gt     2996
_reflns_threshold_expression     I>2\s(I)
_refine_ls_structure_factor_coef     Fsqd
_refine_ls_matrix_type     full
_refine_ls_R_factor_all     0.0497
_refine_ls_R_factor_gt     0.0344
_refine_ls_wR_factor_gt     0.0857
_refine_ls_wR_factor_ref     0.0968
_refine_ls_goodness_of_fit_ref     1.014
_refine_ls_restrained_S_all     1.014
_refine_ls_number_reflns     3940
_refine_ls_number_parameters     222
_refine_ls_number_restraints     0
_refine_ls_hydrogen_treatment     constr
_refine_ls_weighting_scheme     calc
_refine_ls_weighting_details
         'calc w=1/[\s^2^(Fo^2^)+(0.0000P)^2^+1.0596P] where P=(Fo^2^+2Fc^2^)/3'
_atom_sites_solution_hydrogens     geom
_atom_sites_solution_primary     direct
_atom_sites_solution_secondary     difmap
_refine_ls_shift/su_max     0.001
_refine_ls_shift/su_mean     0.000
_refine_diff_density_max     0.263
_refine_diff_density_min     -0.368
_refine_ls_extinction_method     none
_refine_ls_extinction_coef     0.0058(5)
_refine_ls_extinction_expression
                                  'Fc^*^=kFc[1+0.001xFc^2^\l^3^/sin(2\q)]^-1/4^'
loop_
    _atom_type_symbol
    _atom_type_description
    _atom_type_scat_dispersion_real
    _atom_type_scat_dispersion_imag
    _atom_type_scat_source
    'C' 'C' 0.0033 0.0016
                         'International Tables Vol C Tables 4.2.6.8 and 6.1.1.4'
    'H' 'H' 0.0000 0.0000
                         'International Tables Vol C Tables 4.2.6.8 and 6.1.1.4'
    'N' 'N' 0.0061 0.0033
                         'International Tables Vol C Tables 4.2.6.8 and 6.1.1.4'
    'O' 'O' 0.0106 0.0060
                         'International Tables Vol C Tables 4.2.6.8 and 6.1.1.4'
    'Fe' 'Fe' 0.3463 0.8444
                         'International Tables Vol C Tables 4.2.6.8 and 6.1.1.4'
_computing_data_collection     'CrystalClear (Rigaku, 2000)'
_computing_cell_refinement     'CrystalClear (Rigaku, 2000)'
_computing_data_reduction     'CrystalClear (Rigaku, 2000)'
_computing_structure_solution     'SHELXS97 (Sheldrick, 2008)'
_computing_structure_refinement     'SHELXL97 (Sheldrick, 2008)'
_computing_molecular_graphics     'SHELXL97 (Sheldrick, 2008)'
_computing_publication_material     'SHELXTL (Sheldrick, 2008)'
loop_
    _atom_site_type_symbol
    _atom_site_label
    _atom_site_fract_x
    _atom_site_fract_y
    _atom_site_fract_z
    _atom_site_U_iso_or_equiv
    _atom_site_adp_type
    _atom_site_calc_flag
    _atom_site_refinement_flags
    _atom_site_occupancy
    _atom_site_symmetry_multiplicity
    _atom_site_disorder_assembly
    _atom_site_disorder_group
    Fe Fe1 0.08194(2) 0.61371(2) 0.324077(9) 0.03985(12) Uani d . 1 1 . .
    O O1 -0.14938(18) 0.85691(16) 0.34733(7) 0.0757(5) Uani d . 1 1 . .
    N N1 0.02468(18) 0.87266(15) 0.40153(7) 0.0471(4) Uani d . 1 1 . .
    N N2 0.19232(16) 0.94139(13) 0.47326(6) 0.0433(4) Uani d . 1 1 . .
    C C1 -0.04130(18) 0.69359(18) 0.37255(7) 0.0432(4) Uani d . 1 1 . .
    C C2 -0.1135(2) 0.6191(2) 0.34083(8) 0.0509(5) Uani d . 1 1 . .
    H H2 -0.1811 0.6384 0.3186 0.061 Uiso calc R 1 1 . .
    C C3 -0.0656(2) 0.5119(2) 0.34881(8) 0.0580(6) Uani d . 1 1 . .
    H H3 -0.0959 0.4483 0.3328 0.070 Uiso calc R 1 1 . .
    C C4 0.0368(2) 0.5175(2) 0.38554(8) 0.0585(6) Uani d . 1 1 . .
    H H4 0.0856 0.4581 0.3977 0.070 Uiso calc R 1 1 . .
    C C5 0.0521(2) 0.62850(18) 0.40057(7) 0.0484(5) Uani d . 1 1 . .
    H H5 0.1122 0.6549 0.4245 0.058 Uiso calc R 1 1 . .
    C C6 0.1656(3) 0.7278(2) 0.27759(10) 0.0756(8) Uani d . 1 1 . .
    H H6 0.1460 0.8027 0.2772 0.091 Uiso calc R 1 1 . .
    C C7 0.1037(2) 0.6449(3) 0.24815(9) 0.0741(8) Uani d . 1 1 . .
    H H7 0.0355 0.6550 0.2249 0.089 Uiso calc R 1 1 . .
    C C8 0.1644(3) 0.5444(3) 0.26050(10) 0.0736(8) Uani d . 1 1 . .
    H H8 0.1437 0.4758 0.2468 0.088 Uiso calc R 1 1 . .
    C C9 0.2604(3) 0.5657(3) 0.29680(10) 0.0767(8) Uani d . 1 1 . .
    H H9 0.3153 0.5133 0.3117 0.092 Uiso calc R 1 1 . .
    C C10 0.2614(2) 0.6765(3) 0.30727(11) 0.0775(8) Uani d . 1 1 . .
    H H10 0.3171 0.7115 0.3304 0.093 Uiso calc R 1 1 . .
    C C11 -0.06124(18) 0.81347(19) 0.37209(7) 0.0475(5) Uani d . 1 1 . .
    C C12 0.02430(18) 0.98542(16) 0.41223(7) 0.0419(4) Uani d . 1 1 . .
    C C13 -0.0553(2) 1.0624(2) 0.38937(8) 0.0525(5) Uani d . 1 1 . .
    H H13 -0.1144 1.0406 0.3641 0.063 Uiso calc R 1 1 . .
    C C14 -0.0483(2) 1.1737(2) 0.40382(9) 0.0602(6) Uani d . 1 1 . .
    H H14 -0.1021 1.2247 0.3875 0.072 Uiso calc R 1 1 . .
    C C15 0.0351(2) 1.20882(19) 0.44113(9) 0.0583(5) Uani d . 1 1 . .
    H H15 0.0374 1.2829 0.4503 0.070 Uiso calc R 1 1 . .
    C C16 0.1185(2) 1.13215(16) 0.46605(7) 0.0437(4) Uani d . 1 1 . .
    C C17 0.11420(17) 1.02001(15) 0.45129(6) 0.0381(4) Uani d . 1 1 . .
    C C18 0.2047(2) 1.16091(17) 0.50584(8) 0.0506(5) Uani d . 1 1 . .
    H H18 0.2107 1.2338 0.5166 0.061 Uiso calc R 1 1 . .
    C C19 0.2793(2) 1.08233(18) 0.52850(8) 0.0512(5) Uani d . 1 1 . .
    H H19 0.3351 1.1000 0.5555 0.061 Uiso calc R 1 1 . .
    C C20 0.2707(2) 0.97401(17) 0.51045(7) 0.0489(5) Uani d . 1 1 . .
    H H20 0.3241 0.9213 0.5258 0.059 Uiso calc R 1 1 . .
    H H1 0.078(2) 0.8400(19) 0.4191(8) 0.046(6) Uiso d . 1 1 . .
loop_
    _atom_site_aniso_label
    _atom_site_aniso_U_11
    _atom_site_aniso_U_22
    _atom_site_aniso_U_33
    _atom_site_aniso_U_12
    _atom_site_aniso_U_13
    _atom_site_aniso_U_23
    Fe1 0.03308(17) 0.0496(2) 0.03683(16) -0.00552(11) 0.00144(10) -0.00378(11)
    O1 0.0693(11) 0.0826(12) 0.0752(11) 0.0229(10) -0.0350(9) -0.0182(9)
    N1 0.0441(9) 0.0508(10) 0.0464(9) 0.0082(8) -0.0110(7) -0.0072(7)
    N2 0.0460(9) 0.0388(9) 0.0451(8) 0.0007(7) -0.0054(7) -0.0007(7)
    C1 0.0344(9) 0.0619(13) 0.0334(8) -0.0037(9) 0.0001(7) -0.0077(8)
    C2 0.0341(10) 0.0756(16) 0.0431(10) -0.0137(10) 0.0019(8) -0.0091(10)
    C3 0.0572(13) 0.0613(15) 0.0554(12) -0.0254(11) 0.0076(10) -0.0071(11)
    C4 0.0674(14) 0.0551(13) 0.0530(12) -0.0080(11) 0.0008(10) 0.0106(10)
    C5 0.0501(11) 0.0597(13) 0.0356(9) -0.0065(10) -0.0038(8) 0.0002(9)
    C6 0.0774(18) 0.0681(17) 0.0813(17) -0.0078(14) 0.0356(15) 0.0080(14)
    C7 0.0482(13) 0.133(3) 0.0411(11) -0.0043(15) 0.0088(9) 0.0110(14)
    C8 0.0768(18) 0.0833(19) 0.0608(14) -0.0106(15) 0.0243(13) -0.0214(13)
    C9 0.0494(14) 0.106(2) 0.0749(16) 0.0155(15) 0.0118(12) -0.0030(16)
    C10 0.0445(13) 0.113(3) 0.0748(16) -0.0260(15) 0.0118(12) -0.0170(16)
    C11 0.0408(10) 0.0643(14) 0.0374(9) 0.0060(9) -0.0037(8) -0.0098(9)
    C12 0.0406(10) 0.0467(11) 0.0385(9) 0.0054(8) 0.0056(7) -0.0018(8)
    C13 0.0492(12) 0.0625(14) 0.0457(10) 0.0110(10) -0.0004(9) 0.0057(10)
    C14 0.0623(14) 0.0544(14) 0.0640(13) 0.0192(11) 0.0068(11) 0.0163(11)
    C15 0.0645(14) 0.0443(12) 0.0660(13) 0.0077(11) 0.0078(11) 0.0087(10)
    C16 0.0476(10) 0.0360(10) 0.0475(10) 0.0009(8) 0.0121(8) 0.0050(8)
    C17 0.0390(9) 0.0388(10) 0.0366(8) 0.0017(8) 0.0064(7) 0.0027(7)
    C18 0.0603(13) 0.0368(10) 0.0548(11) -0.0077(9) 0.0087(10) -0.0059(9)
    C19 0.0599(13) 0.0455(11) 0.0483(10) -0.0104(10) -0.0063(9) -0.0018(9)
    C20 0.0562(12) 0.0390(10) 0.0515(10) -0.0009(9) -0.0102(9) 0.0011(8)
_geom_special_details
;
All e.s.d.'s (except the e.s.d. in the dihedral angle between two l.s. planes)
are estimated using the full covariance matrix. The cell e.s.d.'s are taken
into account individually in the estimation of e.s.d.'s in distances, angles
and torsion angles; correlations between e.s.d.'s in cell parameters are only
used when they are defined by crystal symmetry. An approximate (isotropic)
treatment of cell e.s.d.'s is used for estimating e.s.d.'s involving l.s.
planes.
;
loop_
    _geom_bond_atom_site_label_1
    _geom_bond_atom_site_label_2
    _geom_bond_site_symmetry_2
    _geom_bond_distance
    _geom_bond_publ_flag
    Fe1 C10 . 2.026(2) ?
    Fe1 C5 . 2.0258(19) ?
    Fe1 C1 . 2.0268(19) ?
    Fe1 C6 . 2.028(2) ?
    Fe1 C7 . 2.028(2) ?
    Fe1 C9 . 2.034(2) ?
    Fe1 C4 . 2.036(2) ?
    Fe1 C2 . 2.036(2) ?
    Fe1 C8 . 2.039(2) ?
    Fe1 C3 . 2.048(2) ?
    O1 C11 . 1.224(2) ?
    N1 C11 . 1.367(3) ?
    N1 C12 . 1.396(3) ?
    N1 H1 . 0.81(2) ?
    N2 C20 . 1.316(2) ?
    N2 C17 . 1.367(2) ?
    C1 C2 . 1.429(3) ?
    C1 C5 . 1.435(3) ?
    C1 C11 . 1.469(3) ?
    C2 C3 . 1.404(3) ?
    C2 H2 . 0.9300 ?
    C3 C4 . 1.417(3) ?
    C3 H3 . 0.9300 ?
    C4 C5 . 1.412(3) ?
    C4 H4 . 0.9300 ?
    C5 H5 . 0.9300 ?
    C6 C10 . 1.391(4) ?
    C6 C7 . 1.413(4) ?
    C6 H6 . 0.9300 ?
    C7 C8 . 1.404(4) ?
    C7 H7 . 0.9300 ?
    C8 C9 . 1.384(4) ?
    C8 H8 . 0.9300 ?
    C9 C10 . 1.372(4) ?
    C9 H9 . 0.9300 ?
    C10 H10 . 0.9300 ?
    C12 C13 . 1.372(3) ?
    C12 C17 . 1.432(3) ?
    C13 C14 . 1.405(4) ?
    C13 H13 . 0.9300 ?
    C14 C15 . 1.359(3) ?
    C14 H14 . 0.9300 ?
    C15 C16 . 1.417(3) ?
    C15 H15 . 0.9300 ?
    C16 C18 . 1.402(3) ?
    C16 C17 . 1.415(3) ?
    C18 C19 . 1.354(3) ?
    C18 H18 . 0.9300 ?
    C19 C20 . 1.399(3) ?
    C19 H19 . 0.9300 ?
    C20 H20 . 0.9300 ?
loop_
    _geom_angle_atom_site_label_1
    _geom_angle_atom_site_label_2
    _geom_angle_atom_site_label_3
    _geom_angle_site_symmetry_1
    _geom_angle_site_symmetry_3
    _geom_angle
    _geom_angle_publ_flag
    C10 Fe1 C5 . . 108.35(10) ?
    C10 Fe1 C1 . . 120.82(10) ?
    C5 Fe1 C1 . . 41.47(8) ?
    C10 Fe1 C6 . . 40.16(12) ?
    C5 Fe1 C6 . . 126.24(11) ?
    C1 Fe1 C6 . . 107.81(10) ?
    C10 Fe1 C7 . . 67.67(11) ?
    C5 Fe1 C7 . . 164.01(13) ?
    C1 Fe1 C7 . . 125.97(11) ?
    C6 Fe1 C7 . . 40.79(11) ?
    C10 Fe1 C9 . . 39.50(13) ?
    C5 Fe1 C9 . . 120.23(10) ?
    C1 Fe1 C9 . . 155.04(10) ?
    C6 Fe1 C9 . . 67.18(12) ?
    C7 Fe1 C9 . . 67.32(11) ?
    C10 Fe1 C4 . . 126.11(12) ?
    C5 Fe1 C4 . . 40.68(9) ?
    C1 Fe1 C4 . . 69.13(10) ?
    C6 Fe1 C4 . . 163.18(11) ?
    C7 Fe1 C4 . . 154.22(12) ?
    C9 Fe1 C4 . . 108.19(11) ?
    C10 Fe1 C2 . . 156.06(12) ?
    C5 Fe1 C2 . . 68.87(8) ?
    C1 Fe1 C2 . . 41.18(8) ?
    C6 Fe1 C2 . . 121.07(11) ?
    C7 Fe1 C2 . . 108.08(10) ?
    C9 Fe1 C2 . . 162.73(11) ?
    C4 Fe1 C2 . . 68.23(10) ?
    C10 Fe1 C8 . . 66.96(11) ?
    C5 Fe1 C8 . . 153.99(11) ?
    C1 Fe1 C8 . . 163.43(10) ?
    C6 Fe1 C8 . . 67.85(12) ?
    C7 Fe1 C8 . . 40.38(12) ?
    C9 Fe1 C8 . . 39.72(11) ?
    C4 Fe1 C8 . . 119.76(12) ?
    C2 Fe1 C8 . . 126.08(10) ?
    C10 Fe1 C3 . . 162.78(13) ?
    C5 Fe1 C3 . . 68.49(9) ?
    C1 Fe1 C3 . . 68.83(9) ?
    C6 Fe1 C3 . . 155.20(12) ?
    C7 Fe1 C3 . . 120.02(11) ?
    C9 Fe1 C3 . . 126.23(12) ?
    C4 Fe1 C3 . . 40.59(9) ?
    C2 Fe1 C3 . . 40.22(9) ?
    C8 Fe1 C3 . . 107.98(10) ?
    C11 N1 C12 . . 128.71(18) ?
    C11 N1 H1 . . 119.1(16) ?
    C12 N1 H1 . . 111.5(16) ?
    C20 N2 C17 . . 116.78(17) ?
    C2 C1 C5 . . 106.7(2) ?
    C2 C1 C11 . . 123.43(18) ?
    C5 C1 C11 . . 129.84(17) ?
    C2 C1 Fe1 . . 69.76(11) ?
    C5 C1 Fe1 . . 69.23(11) ?
    C11 C1 Fe1 . . 123.63(14) ?
    C3 C2 C1 . . 108.78(19) ?
    C3 C2 Fe1 . . 70.34(12) ?
    C1 C2 Fe1 . . 69.06(11) ?
    C3 C2 H2 . . 125.6 ?
    C1 C2 H2 . . 125.6 ?
    Fe1 C2 H2 . . 126.6 ?
    C2 C3 C4 . . 108.1(2) ?
    C2 C3 Fe1 . . 69.44(12) ?
    C4 C3 Fe1 . . 69.24(12) ?
    C2 C3 H3 . . 125.9 ?
    C4 C3 H3 . . 125.9 ?
    Fe1 C3 H3 . . 127.0 ?
    C5 C4 C3 . . 108.3(2) ?
    C5 C4 Fe1 . . 69.29(12) ?
    C3 C4 Fe1 . . 70.16(12) ?
    C5 C4 H4 . . 125.8 ?
    C3 C4 H4 . . 125.8 ?
    Fe1 C4 H4 . . 126.3 ?
    C4 C5 C1 . . 108.12(18) ?
    C4 C5 Fe1 . . 70.04(12) ?
    C1 C5 Fe1 . . 69.30(10) ?
    C4 C5 H5 . . 125.9 ?
    C1 C5 H5 . . 125.9 ?
    Fe1 C5 H5 . . 126.3 ?
    C10 C6 C7 . . 107.2(3) ?
    C10 C6 Fe1 . . 69.85(15) ?
    C7 C6 Fe1 . . 69.62(15) ?
    C10 C6 H6 . . 126.4 ?
    C7 C6 H6 . . 126.4 ?
    Fe1 C6 H6 . . 125.7 ?
    C8 C7 C6 . . 107.4(2) ?
    C8 C7 Fe1 . . 70.25(14) ?
    C6 C7 Fe1 . . 69.59(14) ?
    C8 C7 H7 . . 126.3 ?
    C6 C7 H7 . . 126.3 ?
    Fe1 C7 H7 . . 125.4 ?
    C9 C8 C7 . . 107.7(3) ?
    C9 C8 Fe1 . . 69.94(14) ?
    C7 C8 Fe1 . . 69.38(14) ?
    C9 C8 H8 . . 126.1 ?
    C7 C8 H8 . . 126.1 ?
    Fe1 C8 H8 . . 126.1 ?
    C10 C9 C8 . . 108.9(3) ?
    C10 C9 Fe1 . . 69.91(14) ?
    C8 C9 Fe1 . . 70.33(14) ?
    C10 C9 H9 . . 125.5 ?
    C8 C9 H9 . . 125.5 ?
    Fe1 C9 H9 . . 125.8 ?
    C9 C10 C6 . . 108.8(2) ?
    C9 C10 Fe1 . . 70.60(15) ?
    C6 C10 Fe1 . . 70.00(14) ?
    C9 C10 H10 . . 125.6 ?
    C6 C10 H10 . . 125.6 ?
    Fe1 C10 H10 . . 125.4 ?
    O1 C11 N1 . . 122.5(2) ?
    O1 C11 C1 . . 122.14(19) ?
    N1 C11 C1 . . 115.31(17) ?
    C13 C12 N1 . . 125.55(19) ?
    C13 C12 C17 . . 119.11(19) ?
    N1 C12 C17 . . 115.32(16) ?
    C12 C13 C14 . . 120.5(2) ?
    C12 C13 H13 . . 119.7 ?
    C14 C13 H13 . . 119.7 ?
    C15 C14 C13 . . 121.7(2) ?
    C15 C14 H14 . . 119.2 ?
    C13 C14 H14 . . 119.2 ?
    C14 C15 C16 . . 119.8(2) ?
    C14 C15 H15 . . 120.1 ?
    C16 C15 H15 . . 120.1 ?
    C18 C16 C17 . . 117.39(18) ?
    C18 C16 C15 . . 123.4(2) ?
    C17 C16 C15 . . 119.2(2) ?
    N2 C17 C16 . . 122.62(17) ?
    N2 C17 C12 . . 117.68(17) ?
    C16 C17 C12 . . 119.70(17) ?
    C19 C18 C16 . . 119.8(2) ?
    C19 C18 H18 . . 120.1 ?
    C16 C18 H18 . . 120.1 ?
    C18 C19 C20 . . 118.7(2) ?
    C18 C19 H19 . . 120.7 ?
    C20 C19 H19 . . 120.7 ?
    N2 C20 C19 . . 124.65(19) ?
    N2 C20 H20 . . 117.7 ?
    C19 C20 H20 . . 117.7 ?
loop_
    _geom_torsion_atom_site_label_1
    _geom_torsion_atom_site_label_2
    _geom_torsion_atom_site_label_3
    _geom_torsion_atom_site_label_4
    _geom_torsion_site_symmetry_1
    _geom_torsion_site_symmetry_2
    _geom_torsion_site_symmetry_3
    _geom_torsion_site_symmetry_4
    _geom_torsion
    _geom_torsion_publ_flag
    C10 Fe1 C1 C2 . . . . 159.14(15) ?
    C5 Fe1 C1 C2 . . . . -117.82(19) ?
    C6 Fe1 C1 C2 . . . . 117.14(16) ?
    C7 Fe1 C1 C2 . . . . 75.68(18) ?
    C9 Fe1 C1 C2 . . . . -168.8(2) ?
    C4 Fe1 C1 C2 . . . . -80.40(15) ?
    C8 Fe1 C1 C2 . . . . 45.1(4) ?
    C3 Fe1 C1 C2 . . . . -36.77(13) ?
    C10 Fe1 C1 C5 . . . . -83.03(17) ?
    C6 Fe1 C1 C5 . . . . -125.04(14) ?
    C7 Fe1 C1 C5 . . . . -166.50(15) ?
    C9 Fe1 C1 C5 . . . . -51.0(3) ?
    C4 Fe1 C1 C5 . . . . 37.42(12) ?
    C2 Fe1 C1 C5 . . . . 117.82(19) ?
    C8 Fe1 C1 C5 . . . . 163.0(3) ?
    C3 Fe1 C1 C5 . . . . 81.05(14) ?
    C10 Fe1 C1 C11 . . . . 41.8(2) ?
    C5 Fe1 C1 C11 . . . . 124.8(2) ?
    C6 Fe1 C1 C11 . . . . -0.25(19) ?
    C7 Fe1 C1 C11 . . . . -41.7(2) ?
    C9 Fe1 C1 C11 . . . . 73.8(3) ?
    C4 Fe1 C1 C11 . . . . 162.22(18) ?
    C2 Fe1 C1 C11 . . . . -117.4(2) ?
    C8 Fe1 C1 C11 . . . . -72.3(4) ?
    C3 Fe1 C1 C11 . . . . -154.15(18) ?
    C5 C1 C2 C3 . . . . -0.4(2) ?
    C11 C1 C2 C3 . . . . 176.95(18) ?
    Fe1 C1 C2 C3 . . . . 59.31(14) ?
    C5 C1 C2 Fe1 . . . . -59.67(13) ?
    C11 C1 C2 Fe1 . . . . 117.64(18) ?
    C10 Fe1 C2 C3 . . . . -169.1(2) ?
    C5 Fe1 C2 C3 . . . . -81.27(14) ?
    C1 Fe1 C2 C3 . . . . -120.17(18) ?
    C6 Fe1 C2 C3 . . . . 158.25(14) ?
    C7 Fe1 C2 C3 . . . . 115.40(16) ?
    C9 Fe1 C2 C3 . . . . 43.8(4) ?
    C4 Fe1 C2 C3 . . . . -37.43(13) ?
    C8 Fe1 C2 C3 . . . . 74.31(18) ?
    C10 Fe1 C2 C1 . . . . -48.9(3) ?
    C5 Fe1 C2 C1 . . . . 38.90(13) ?
    C6 Fe1 C2 C1 . . . . -81.57(16) ?
    C7 Fe1 C2 C1 . . . . -124.43(16) ?
    C9 Fe1 C2 C1 . . . . 164.0(3) ?
    C4 Fe1 C2 C1 . . . . 82.75(14) ?
    C8 Fe1 C2 C1 . . . . -165.52(15) ?
    C3 Fe1 C2 C1 . . . . 120.17(18) ?
    C1 C2 C3 C4 . . . . 0.1(2) ?
    Fe1 C2 C3 C4 . . . . 58.59(15) ?
    C1 C2 C3 Fe1 . . . . -58.52(14) ?
    C10 Fe1 C3 C2 . . . . 164.9(3) ?
    C5 Fe1 C3 C2 . . . . 82.30(13) ?
    C1 Fe1 C3 C2 . . . . 37.62(12) ?
    C6 Fe1 C3 C2 . . . . -49.2(3) ?
    C7 Fe1 C3 C2 . . . . -82.63(16) ?
    C9 Fe1 C3 C2 . . . . -165.24(14) ?
    C4 Fe1 C3 C2 . . . . 119.84(19) ?
    C8 Fe1 C3 C2 . . . . -125.11(15) ?
    C10 Fe1 C3 C4 . . . . 45.1(4) ?
    C5 Fe1 C3 C4 . . . . -37.54(14) ?
    C1 Fe1 C3 C4 . . . . -82.22(15) ?
    C6 Fe1 C3 C4 . . . . -169.0(2) ?
    C7 Fe1 C3 C4 . . . . 157.53(16) ?
    C9 Fe1 C3 C4 . . . . 74.93(18) ?
    C2 Fe1 C3 C4 . . . . -119.84(19) ?
    C8 Fe1 C3 C4 . . . . 115.05(16) ?
    C2 C3 C4 C5 . . . . 0.3(2) ?
    Fe1 C3 C4 C5 . . . . 58.97(15) ?
    C2 C3 C4 Fe1 . . . . -58.72(15) ?
    C10 Fe1 C4 C5 . . . . 75.47(18) ?
    C1 Fe1 C4 C5 . . . . -38.14(12) ?
    C6 Fe1 C4 C5 . . . . 44.4(4) ?
    C7 Fe1 C4 C5 . . . . -169.1(2) ?
    C9 Fe1 C4 C5 . . . . 115.51(15) ?
    C2 Fe1 C4 C5 . . . . -82.48(14) ?
    C8 Fe1 C4 C5 . . . . 157.37(14) ?
    C3 Fe1 C4 C5 . . . . -119.6(2) ?
    C10 Fe1 C4 C3 . . . . -164.95(16) ?
    C5 Fe1 C4 C3 . . . . 119.6(2) ?
    C1 Fe1 C4 C3 . . . . 81.44(15) ?
    C6 Fe1 C4 C3 . . . . 164.0(3) ?
    C7 Fe1 C4 C3 . . . . -49.6(3) ?
    C9 Fe1 C4 C3 . . . . -124.92(16) ?
    C2 Fe1 C4 C3 . . . . 37.09(13) ?
    C8 Fe1 C4 C3 . . . . -83.05(17) ?
    C3 C4 C5 C1 . . . . -0.5(2) ?
    Fe1 C4 C5 C1 . . . . 59.03(14) ?
    C3 C4 C5 Fe1 . . . . -59.52(15) ?
    C2 C1 C5 C4 . . . . 0.5(2) ?
    C11 C1 C5 C4 . . . . -176.56(19) ?
    Fe1 C1 C5 C4 . . . . -59.49(15) ?
    C2 C1 C5 Fe1 . . . . 60.01(13) ?
    C11 C1 C5 Fe1 . . . . -117.1(2) ?
    C10 Fe1 C5 C4 . . . . -124.51(17) ?
    C1 Fe1 C5 C4 . . . . 119.40(18) ?
    C6 Fe1 C5 C4 . . . . -165.47(16) ?
    C7 Fe1 C5 C4 . . . . 162.7(3) ?
    C9 Fe1 C5 C4 . . . . -82.90(17) ?
    C2 Fe1 C5 C4 . . . . 80.77(15) ?
    C8 Fe1 C5 C4 . . . . -49.6(3) ?
    C3 Fe1 C5 C4 . . . . 37.46(14) ?
    C10 Fe1 C5 C1 . . . . 116.08(15) ?
    C6 Fe1 C5 C1 . . . . 75.13(16) ?
    C7 Fe1 C5 C1 . . . . 43.3(4) ?
    C9 Fe1 C5 C1 . . . . 157.69(15) ?
    C4 Fe1 C5 C1 . . . . -119.40(18) ?
    C2 Fe1 C5 C1 . . . . -38.63(13) ?
    C8 Fe1 C5 C1 . . . . -169.0(2) ?
    C3 Fe1 C5 C1 . . . . -81.94(14) ?
    C5 Fe1 C6 C10 . . . . 74.7(2) ?
    C1 Fe1 C6 C10 . . . . 116.98(17) ?
    C7 Fe1 C6 C10 . . . . -118.1(2) ?
    C9 Fe1 C6 C10 . . . . -36.91(16) ?
    C4 Fe1 C6 C10 . . . . 40.3(4) ?
    C2 Fe1 C6 C10 . . . . 160.14(15) ?
    C8 Fe1 C6 C10 . . . . -80.05(18) ?
    C3 Fe1 C6 C10 . . . . -165.1(2) ?
    C10 Fe1 C6 C7 . . . . 118.1(2) ?
    C5 Fe1 C6 C7 . . . . -167.14(16) ?
    C1 Fe1 C6 C7 . . . . -124.89(16) ?
    C9 Fe1 C6 C7 . . . . 81.22(18) ?
    C4 Fe1 C6 C7 . . . . 158.4(3) ?
    C2 Fe1 C6 C7 . . . . -81.73(18) ?
    C8 Fe1 C6 C7 . . . . 38.08(16) ?
    C3 Fe1 C6 C7 . . . . -47.0(3) ?
    C10 C6 C7 C8 . . . . -0.3(3) ?
    Fe1 C6 C7 C8 . . . . -60.39(16) ?
    C10 C6 C7 Fe1 . . . . 60.05(17) ?
    C10 Fe1 C7 C8 . . . . 80.21(18) ?
    C5 Fe1 C7 C8 . . . . 158.8(3) ?
    C1 Fe1 C7 C8 . . . . -167.07(14) ?
    C6 Fe1 C7 C8 . . . . 118.2(2) ?
    C9 Fe1 C7 C8 . . . . 37.31(16) ?
    C4 Fe1 C7 C8 . . . . -47.7(3) ?
    C2 Fe1 C7 C8 . . . . -124.92(16) ?
    C3 Fe1 C7 C8 . . . . -82.58(17) ?
    C10 Fe1 C7 C6 . . . . -37.94(17) ?
    C5 Fe1 C7 C6 . . . . 40.7(4) ?
    C1 Fe1 C7 C6 . . . . 74.78(18) ?
    C9 Fe1 C7 C6 . . . . -80.84(18) ?
    C4 Fe1 C7 C6 . . . . -165.9(2) ?
    C2 Fe1 C7 C6 . . . . 116.93(17) ?
    C8 Fe1 C7 C6 . . . . -118.2(2) ?
    C3 Fe1 C7 C6 . . . . 159.27(16) ?
    C6 C7 C8 C9 . . . . 0.3(3) ?
    Fe1 C7 C8 C9 . . . . -59.66(17) ?
    C6 C7 C8 Fe1 . . . . 59.97(16) ?
    C10 Fe1 C8 C9 . . . . 36.84(19) ?
    C5 Fe1 C8 C9 . . . . -47.9(3) ?
    C1 Fe1 C8 C9 . . . . 158.4(3) ?
    C6 Fe1 C8 C9 . . . . 80.49(19) ?
    C7 Fe1 C8 C9 . . . . 118.9(2) ?
    C4 Fe1 C8 C9 . . . . -82.8(2) ?
    C2 Fe1 C8 C9 . . . . -166.38(17) ?
    C3 Fe1 C8 C9 . . . . -125.57(18) ?
    C10 Fe1 C8 C7 . . . . -82.11(19) ?
    C5 Fe1 C8 C7 . . . . -166.9(2) ?
    C1 Fe1 C8 C7 . . . . 39.4(4) ?
    C6 Fe1 C8 C7 . . . . -38.46(16) ?
    C9 Fe1 C8 C7 . . . . -118.9(2) ?
    C4 Fe1 C8 C7 . . . . 158.25(16) ?
    C2 Fe1 C8 C7 . . . . 74.68(19) ?
    C3 Fe1 C8 C7 . . . . 115.49(17) ?
    C7 C8 C9 C10 . . . . -0.2(3) ?
    Fe1 C8 C9 C10 . . . . -59.46(18) ?
    C7 C8 C9 Fe1 . . . . 59.30(16) ?
    C5 Fe1 C9 C10 . . . . -82.30(19) ?
    C1 Fe1 C9 C10 . . . . -45.7(3) ?
    C6 Fe1 C9 C10 . . . . 37.51(17) ?
    C7 Fe1 C9 C10 . . . . 81.92(19) ?
    C4 Fe1 C9 C10 . . . . -125.21(17) ?
    C2 Fe1 C9 C10 . . . . 159.7(3) ?
    C8 Fe1 C9 C10 . . . . 119.8(3) ?
    C3 Fe1 C9 C10 . . . . -166.61(16) ?
    C10 Fe1 C9 C8 . . . . -119.8(3) ?
    C5 Fe1 C9 C8 . . . . 157.87(17) ?
    C1 Fe1 C9 C8 . . . . -165.6(2) ?
    C6 Fe1 C9 C8 . . . . -82.32(19) ?
    C7 Fe1 C9 C8 . . . . -37.91(18) ?
    C4 Fe1 C9 C8 . . . . 114.96(18) ?
    C2 Fe1 C9 C8 . . . . 39.9(4) ?
    C3 Fe1 C9 C8 . . . . 73.6(2) ?
    C8 C9 C10 C6 . . . . -0.1(3) ?
    Fe1 C9 C10 C6 . . . . -59.78(17) ?
    C8 C9 C10 Fe1 . . . . 59.72(18) ?
    C7 C6 C10 C9 . . . . 0.3(3) ?
    Fe1 C6 C10 C9 . . . . 60.15(18) ?
    C7 C6 C10 Fe1 . . . . -59.90(16) ?
    C5 Fe1 C10 C9 . . . . 115.56(16) ?
    C1 Fe1 C10 C9 . . . . 159.40(15) ?
    C6 Fe1 C10 C9 . . . . -119.5(2) ?
    C7 Fe1 C10 C9 . . . . -80.97(18) ?
    C4 Fe1 C10 C9 . . . . 73.90(19) ?
    C2 Fe1 C10 C9 . . . . -165.3(2) ?
    C8 Fe1 C10 C9 . . . . -37.05(16) ?
    C3 Fe1 C10 C9 . . . . 39.1(4) ?
    C5 Fe1 C10 C6 . . . . -124.94(17) ?
    C1 Fe1 C10 C6 . . . . -81.10(18) ?
    C7 Fe1 C10 C6 . . . . 38.53(17) ?
    C9 Fe1 C10 C6 . . . . 119.5(2) ?
    C4 Fe1 C10 C6 . . . . -166.60(16) ?
    C2 Fe1 C10 C6 . . . . -45.8(3) ?
    C8 Fe1 C10 C6 . . . . 82.45(19) ?
    C3 Fe1 C10 C6 . . . . 158.6(3) ?
    C12 N1 C11 O1 . . . . 5.3(3) ?
    C12 N1 C11 C1 . . . . -174.16(18) ?
    C2 C1 C11 O1 . . . . 6.2(3) ?
    C5 C1 C11 O1 . . . . -177.1(2) ?
    Fe1 C1 C11 O1 . . . . 92.8(2) ?
    C2 C1 C11 N1 . . . . -174.32(18) ?
    C5 C1 C11 N1 . . . . 2.3(3) ?
    Fe1 C1 C11 N1 . . . . -87.69(19) ?
    C11 N1 C12 C13 . . . . -8.9(3) ?
    C11 N1 C12 C17 . . . . 169.84(19) ?
    N1 C12 C13 C14 . . . . 179.05(19) ?
    C17 C12 C13 C14 . . . . 0.4(3) ?
    C12 C13 C14 C15 . . . . -1.0(3) ?
    C13 C14 C15 C16 . . . . 0.6(3) ?
    C14 C15 C16 C18 . . . . -178.2(2) ?
    C14 C15 C16 C17 . . . . 0.5(3) ?
    C20 N2 C17 C16 . . . . 1.9(3) ?
    C20 N2 C17 C12 . . . . -177.45(17) ?
    C18 C16 C17 N2 . . . . -1.8(3) ?
    C15 C16 C17 N2 . . . . 179.49(18) ?
    C18 C16 C17 C12 . . . . 177.61(17) ?
    C15 C16 C17 C12 . . . . -1.1(3) ?
    C13 C12 C17 N2 . . . . -179.88(17) ?
    N1 C12 C17 N2 . . . . 1.3(2) ?
    C13 C12 C17 C16 . . . . 0.7(3) ?
    N1 C12 C17 C16 . . . . -178.11(16) ?
    C17 C16 C18 C19 . . . . -0.1(3) ?
    C15 C16 C18 C19 . . . . 178.6(2) ?
    C16 C18 C19 C20 . . . . 1.7(3) ?
    C17 N2 C20 C19 . . . . -0.2(3) ?
    C18 C19 C20 N2 . . . . -1.6(3) ?
data_global
_journal_date_recd_electronic     2011-06-29
_journal_date_accepted     2011-07-03
_journal_name_full     'Acta Crystallographica, Section E'
_journal_year     2011
_journal_volume     67
_journal_issue      8
_journal_page_first     m1113
_journal_page_last     m1113
_journal_paper_category     QM
_journal_coeditor_code     FJ2441
_publ_contact_author     'Li, Xia'
_publ_contact_author_email     'lixia@hncj.edu.cn'
_publ_contact_author_fax     '+86-375-2089043'
_publ_contact_author_phone     '+86-375-2089043'
_publ_section_title
;
<i>N</i>-(Quinolin-8-yl)ferrocene-1-carboxamide
;
loop_
    _publ_author_name
    _publ_author_address
    'Li, Xia'
;  Department of Chemistry and Chemical Engineering
   Henan University of Urban Construction
   Pingdingshan, Henan 467044
   People's Republic of China
;
    'Du, Ling-Zhi'
;  Department of Chemistry and Chemical Engineering
   Henan University of Urban Construction
   Pingdingshan, Henan 467044
   People's Republic of China
;
