# Supplementary material for: N-(Quinolin-8-yl)ferrocene-1-carbox­amide
Source: Acta Crystallogr Sect E Struct Rep Online. 2011 Jul 23;67(Pt 8):m1113. doi: 10.1107/S1600536811026341 (PMC3212180; doi:10.1107/S1600536811026341)
Supplement: Supplementary file 2 [file e-67-m1113-Isup2.hkl]

# 
# h,k,l, Fc-squared, Fo-squared, sigma(Fo-squared) and status flag 
# 
data_I
_shelx_title ' 2 in Pbca' 
_shelx_refln_list_code          4 
_shelx_F_calc_maximum      399.12 
_exptl_crystal_F_000      1472.00 
_reflns_d_resolution_high  0.7509 
 
loop_ 
 _symmetry_equiv_pos_as_xyz 
 'x, y, z' 
 '-x+1/2, -y, z+1/2' 
 'x+1/2, -y+1/2, -z' 
 '-x, y+1/2, -z+1/2' 
 '-x, -y, -z' 
 'x-1/2, y, -z-1/2' 
 '-x-1/2, y-1/2, z' 
 'x, -y-1/2, z-1/2' 
 
_cell_length_a    10.1680 
_cell_length_b    12.1332 
_cell_length_c    26.0792 
_cell_angle_alpha  90.000 
_cell_angle_beta   90.000 
_cell_angle_gamma  90.000 
 
_shelx_F_squared_multiplier     1.000 
 
loop_ 
 _refln_index_h 
 _refln_index_k 
 _refln_index_l 
 _refln_F_squared_calc 
 _refln_F_squared_meas 
 _refln_F_squared_sigma 
 _refln_observed_status 
   2   0   0    32074.88    31326.29   2647.23 o 
   4   0   0     1034.00      991.37     85.37 o 
   6   0   0    18234.15    17492.88   1481.22 o 
   8   0   0     2739.46     2654.81    226.35 o 
  10   0   0        3.50       -4.52      8.86 o 
   2   1   0     5494.73     5621.85    403.67 o 
   4   1   0    10345.70    10101.97    726.84 o 
   6   1   0      148.02      172.04     10.69 o 
   8   1   0     1017.25      967.93     52.30 o 
  10   1   0     1836.44     1790.25    110.31 o 
   0   2   0    21719.46    22340.18   3036.89 o 
   2   2   0      667.36      605.16     45.09 o 
   4   2   0        2.75        7.03      4.41 o 
   6   2   0      873.88      949.27     70.80 o 
   8   2   0       15.42       32.61      6.79 o 
  10   2   0      218.79      229.60     18.19 o 
   2   3   0    19284.64    19385.09   1393.98 o 
   4   3   0    21751.49    21288.70   1526.00 o 
   6   3   0     8100.10     8702.11    628.51 o 
   8   3   0      634.14      588.71     38.17 o 
  10   3   0     1562.41     1604.95    119.38 o 
  12   3   0        0.36      -10.76     10.76 o 
   0   4   0    34017.51    36003.80   4883.78 o 
   2   4   0     3752.16     3539.99    256.07 o 
   4   4   0     8370.61     8566.42    617.96 o 
   6   4   0     8768.38     8607.18    550.27 o 
   8   4   0      401.39      406.68     33.01 o 
  10   4   0      582.49      590.33     47.40 o 
  12   4   0      430.90      472.75     47.50 o 
   2   5   0      864.63     1075.64     78.71 o 
   4   5   0    14493.73    14266.46   1022.74 o 
   6   5   0        3.56       -1.36      6.21 o 
   8   5   0      794.57      761.11     68.45 o 
  10   5   0      242.07      223.76     18.22 o 
  12   5   0       10.47        3.47     15.97 o 
   0   6   0     3322.97     3812.43    519.93 o 
   2   6   0     1923.65     2358.82    228.37 o 
   4   6   0      780.20      755.82     56.87 o 
   6   6   0      473.72      467.11     36.18 o 
   8   6   0       80.92       77.90     10.78 o 
  10   6   0      298.84      325.28     39.81 o 
  12   6   0      279.45      261.56     31.13 o 
   2   7   0     7154.53     6785.07    652.87 o 
   4   7   0     4726.01     4832.00    349.29 o 
   6   7   0      523.40      489.01     56.78 o 
   8   7   0     2053.58     1932.84    167.58 o 
  10   7   0      642.81      658.11     48.03 o 
  12   7   0       99.22      106.49     19.95 o 
   0   8   0     6289.14     5623.15    766.33 o 
   2   8   0     5060.13     4949.60    477.14 o 
   4   8   0     3485.48     3373.57    462.13 o 
   6   8   0     1710.17     1709.00    149.56 o 
   8   8   0       10.15        5.86      7.36 o 
  10   8   0      228.54      222.71     33.63 o 
   2   9   0       72.03       83.03     14.19 o 
   4   9   0     2037.88     1922.22    266.15 o 
   6   9   0     1029.05     1045.49     93.71 o 
   8   9   0      565.78      608.12     64.92 o 
  10   9   0       85.04       98.75     15.16 o 
   0  10   0      793.41      709.24    103.00 o 
   2  10   0     2587.11     2690.85    261.34 o 
   4  10   0        1.56        8.19      9.16 o 
   6  10   0     1178.67     1346.83    191.52 o 
   8  10   0       53.38       31.90     10.76 o 
  10  10   0        2.87      -12.40     12.40 o 
   2  11   0      232.40      210.11     26.31 o 
   4  11   0      574.45      518.06    133.87 o 
   6  11   0       45.44       34.02     14.38 o 
   8  11   0      106.20      109.02     38.91 o 
   0  12   0     1216.19     1138.90    324.05 o 
   2  12   0      670.95      446.59     56.59 o 
   4  12   0      306.99      181.68     42.26 o 
   6  12   0      168.25      149.66     41.22 o 
   8  12   0        5.49        8.07      8.78 o 
   2  13   0        3.60       -2.64      6.87 o 
   4  13   0      121.99       71.48     31.38 o 
   6  13   0       67.71       60.99     14.77 o 
   8  13   0       26.52       51.99     22.01 o 
   0  14   0      109.39       57.05     17.89 o 
   2  14   0       43.56        7.18      6.63 o 
   4  14   0       75.17       41.54     10.90 o 
   6  14   0      313.26      244.70    105.23 o 
   2  15   0      414.23      422.51    172.53 o 
   4  15   0      125.66      182.49     34.76 o 
   1   1   1     1543.48     1541.35    105.24 o 
   2   1   1    20575.20    21027.18   1067.81 o 
   3   1   1      359.48      400.37     21.05 o 
   4   1   1     7724.05     7555.00    384.51 o 
   5   1   1     2007.16     1890.75     80.49 o 
   6   1   1       60.79       59.13      4.08 o 
   7   1   1     2281.90     2210.42     87.84 o 
   8   1   1      618.07      566.72     23.95 o 
   9   1   1       16.82       14.17      4.58 o 
  10   1   1     2179.74     2238.31     96.21 o 
  11   1   1       37.61       34.04      7.96 o 
  12   1   1       51.81       66.32     27.26 o 
   0   2   1   114579.71   106447.47  10206.49 o 
   1   2   1    15117.56    15244.96    836.25 o 
   2   2   1     6100.93     6556.03    333.50 o 
   3   2   1     1882.09     1950.99    100.12 o 
   4   2   1     3168.68     3172.74    162.30 o 
   5   2   1       78.64       74.47      5.70 o 
   6   2   1    18700.80    18007.32    915.88 o 
   7   2   1     1665.15     1627.36     70.40 o 
   8   2   1      842.35      872.09     35.90 o 
   9   2   1      689.80      712.05     32.29 o 
  10   2   1      255.04      237.17     14.23 o 
  11   2   1      219.96      227.54     17.21 o 
  12   2   1      605.12      673.98     63.97 o 
   1   3   1     1150.34     1100.62     64.01 o 
   2   3   1    13365.82    13569.13    690.57 o 
   3   3   1       14.64       27.71      4.33 o 
   4   3   1     6390.42     6201.46    316.11 o 
   5   3   1     2197.26     2211.65    113.97 o 
   6   3   1        1.68        9.11      4.20 o 
   7   3   1        3.17        6.02      4.08 o 
   8   3   1      925.36      950.22     45.69 o 
   9   3   1        0.19       -4.07      4.07 o 
  10   3   1     1128.41     1222.62     58.95 o 
  11   3   1      203.13      195.69     15.49 o 
  12   3   1       38.24       36.18     13.92 o 
   0   4   1     2077.54     1882.72    181.88 o 
   1   4   1     3441.46     3513.55    202.48 o 
   2   4   1       40.97       48.41      3.90 o 
   3   4   1      690.17      756.83     39.84 o 
   4   4   1     1387.38     1431.95     74.10 o 
   5   4   1       13.80       17.57      4.07 o 
   6   4   1      673.55      784.32     41.32 o 
   7   4   1      473.17      538.46     29.72 o 
   8   4   1      124.43      122.02      9.77 o 
   9   4   1       28.70       41.09      5.62 o 
  10   4   1       14.87       16.48      6.17 o 
  11   4   1        0.26       -0.27      7.39 o 
  12   4   1      154.76      188.50     24.96 o 
   1   5   1     5280.19     5363.03    364.64 o 
   2   5   1     6452.89     5996.13    303.20 o 
   3   5   1       27.51       28.59      3.82 o 
   4   5   1     9173.90     9120.08    464.21 o 
   5   5   1     1300.64     1243.96     64.63 o 
   6   5   1       53.20       59.59      6.52 o 
   7   5   1      853.34      871.38     46.65 o 
   8   5   1     1255.14     1279.36     71.23 o 
   9   5   1       24.59       21.09      5.26 o 
  10   5   1      758.92      803.71     45.02 o 
  11   5   1      161.87      158.27     15.53 o 
  12   5   1       11.62       14.55      9.34 o 
   0   6   1     1319.33     1089.14    106.62 o 
   1   6   1     4281.12     4411.79    300.51 o 
   2   6   1     2901.75     2568.80    147.05 o 
   3   6   1     1196.42     1136.61     52.85 o 
   4   6   1     2959.32     2968.33    152.31 o 
   5   6   1      372.94      401.84     22.50 o 
   6   6   1     5777.15     5665.08    312.80 o 
   7   6   1       56.62       59.53      6.31 o 
   8   6   1      609.94      563.24     42.67 o 
   9   6   1      544.60      594.86     46.26 o 
  10   6   1      679.72      688.38     39.65 o 
  11   6   1      118.02      145.76     14.98 o 
  12   6   1      253.02      269.60     24.54 o 
   1   7   1       38.26       24.84      5.86 o 
   2   7   1      337.87      323.20     20.36 o 
   3   7   1      518.41      583.39     30.90 o 
   4   7   1      254.75      284.85     16.72 o 
   5   7   1       28.14       42.25      5.88 o 
   6   7   1       22.05       16.45      4.60 o 
   7   7   1      548.31      485.63     53.85 o 
   8   7   1       89.22       69.63     12.12 o 
   9   7   1      409.06      374.24     40.22 o 
  10   7   1       73.31       72.86      9.52 o 
  11   7   1        3.01       -6.55      6.67 o 
  12   7   1       20.16       13.65     16.16 o 
   0   8   1     1312.71     1240.93    122.00 o 
   1   8   1      164.67      177.12     15.24 o 
   2   8   1      264.88      256.12     16.88 o 
   3   8   1       19.18       35.67      7.35 o 
   4   8   1      299.59      296.61     19.05 o 
   5   8   1      984.38     1080.85     60.81 o 
   6   8   1      130.62      132.54     14.03 o 
   7   8   1        6.82        2.21      3.87 o 
   8   8   1       53.65       45.21      7.03 o 
   9   8   1       52.76       45.20      9.54 o 
  10   8   1       54.20       36.34      7.31 o 
  11   8   1       51.33       44.01      8.51 o 
   1   9   1     1472.04     1404.43     97.64 o 
   2   9   1     1091.48     1133.56     65.22 o 
   3   9   1      260.41      269.40     21.72 o 
   4   9   1      618.17      597.61     74.94 o 
   5   9   1       75.48       60.77      7.58 o 
   6   9   1        4.41       -3.04      3.93 o 
   7   9   1     1358.00     1379.43     86.63 o 
   8   9   1      993.60     1103.01     60.66 o 
   9   9   1       94.40       76.14      8.19 o 
  10   9   1      403.49      454.97     25.67 o 
  11   9   1       48.86       55.25     10.36 o 
   0  10   1     2506.87     2483.37    241.87 o 
   1  10   1       31.12       26.70      6.35 o 
   2  10   1      302.75      310.11     24.31 o 
   3  10   1     2403.72     2297.78    224.31 o 
   4  10   1      985.96      897.34     88.62 o 
   5  10   1        0.84       -1.82      5.71 o 
   6  10   1      807.16      790.10    185.77 o 
   7  10   1        0.37       -2.06      5.20 o 
   8  10   1      350.82      331.70     29.25 o 
   9  10   1       42.83       32.83      6.82 o 
  10  10   1       60.01       63.79     11.04 o 
   1  11   1       53.47       63.15      7.52 o 
   2  11   1       95.25       73.46      9.89 o 
   3  11   1       97.14       80.42     16.48 o 
   4  11   1       15.15       13.38      6.95 o 
   5  11   1        2.81        2.85      6.29 o 
   6  11   1       13.51       12.27      6.84 o 
   7  11   1        2.46        0.70      5.25 o 
   8  11   1       17.42        5.83      5.60 o 
   9  11   1       33.94       26.38     10.80 o 
   0  12   1      728.45      638.84    109.86 o 
   1  12   1        8.16        4.73      5.17 o 
   2  12   1      169.42      153.71     23.77 o 
   3  12   1      267.46      194.53     37.00 o 
   4  12   1      125.50       85.44     16.92 o 
   5  12   1        0.71       -2.40      5.86 o 
   6  12   1      322.53      259.73     51.35 o 
   7  12   1       14.96       11.72      6.40 o 
   8  12   1       21.39       19.52      8.44 o 
   9  12   1      122.27      193.92     26.65 o 
   1  13   1      136.11      115.99     13.23 o 
   2  13   1      309.34      243.18     46.03 o 
   3  13   1       10.31        4.32      5.18 o 
   4  13   1      393.44      358.40     61.46 o 
   5  13   1       43.27       35.47     11.29 o 
   6  13   1       17.64       13.67      6.48 o 
   7  13   1       97.85       78.27     16.46 o 
   0  14   1      100.85       67.54     14.06 o 
   1  14   1       37.19       31.65      6.11 o 
   2  14   1       37.43       24.49      6.00 o 
   3  14   1      108.90       82.96     12.60 o 
   4  14   1        2.48       -3.87      5.89 o 
   5  14   1       28.12       24.26     10.25 o 
   6  14   1       51.57       64.61     19.70 o 
   1  15   1       39.17       19.36      7.37 o 
   2  15   1       44.77       39.84     10.63 o 
   3  15   1        0.97       -2.80      9.23 o 
   4  15   1        6.59       13.15     14.83 o 
   0   0   2       74.24       -2.63      2.63 o 
   1   0   2     4695.65     5046.46    497.40 o 
   2   0   2      410.87      601.13     58.42 o 
   3   0   2     2438.18     2280.10    135.87 o 
   4   0   2    13859.88    13644.71    708.96 o 
   5   0   2     5697.23     5340.91    278.85 o 
   6   0   2     4657.24     4312.54    225.43 o 
   7   0   2      779.09      777.70     42.13 o 
   8   0   2      117.06      156.97     12.62 o 
   9   0   2      950.64      882.66     55.77 o 
  10   0   2        7.44       -3.54      6.17 o 
  11   0   2        3.65        5.11     10.60 o 
  12   0   2     1516.97     1614.01    142.96 o 
   1   1   2    37397.28    38322.11   2596.95 o 
   2   1   2    15195.10    15616.40    714.01 o 
   3   1   2       38.52       51.60      3.31 o 
   4   1   2     1793.20     1885.36     74.15 o 
   5   1   2     2903.71     2692.94    106.00 o 
   6   1   2      177.08      189.47      8.22 o 
   7   1   2     1098.36     1031.68     41.89 o 
   8   1   2      573.09      546.14     23.14 o 
   9   1   2      298.01      324.21     16.07 o 
  10   1   2      391.64      412.93     21.89 o 
  11   1   2      224.48      253.00     19.98 o 
  12   1   2       19.29       28.62     11.96 o 
   0   2   2     4648.29     4953.94    476.33 o 
   1   2   2      840.92      875.31     44.56 o 
   2   2   2     4531.54     4658.69    237.76 o 
   3   2   2     2497.74     2569.41    131.16 o 
   4   2   2       33.92       43.46      3.76 o 
   5   2   2      391.55      410.86     22.44 o 
   6   2   2       49.60       54.83      4.92 o 
   7   2   2      223.43      270.01     13.18 o 
   8   2   2      113.31      134.46      7.57 o 
   9   2   2       37.17       48.52      5.54 o 
  10   2   2       17.95       12.60      5.47 o 
  11   2   2       73.95       60.59     11.85 o 
  12   2   2       22.60       22.62     11.03 o 
   1   3   2    21532.37    22055.27   1113.22 o 
   2   3   2     1075.68     1041.93     53.64 o 
   3   3   2      319.58      354.97     19.22 o 
   4   3   2     6546.70     6473.78    329.99 o 
   5   3   2     2915.13     2621.10    134.43 o 
   6   3   2     1706.11     1796.63     92.84 o 
   7   3   2      978.40      951.67     45.49 o 
   8   3   2     1108.26     1183.93     51.51 o 
   9   3   2        5.87        4.40      4.40 o 
  10   3   2      483.85      511.11     26.38 o 
  11   3   2      664.70      668.41     40.70 o 
  12   3   2        0.36       -8.96      8.96 o 
  13   3   2      123.43      153.91     41.22 o 
   0   4   2     7473.06     7132.92    685.40 o 
   1   4   2      152.42      169.12      9.38 o 
   2   4   2     3537.92     3594.47    165.14 o 
   3   4   2     9451.54     9001.24    459.09 o 
   4   4   2      844.59      832.04     43.63 o 
   5   4   2     6890.51     6598.06    315.31 o 
   6   4   2     4869.36     4885.29    250.19 o 
   7   4   2      581.65      621.09     31.81 o 
   8   4   2       32.24       24.93      5.44 o 
   9   4   2     2473.58     2355.68    109.59 o 
  10   4   2      228.91      218.96     14.63 o 
  11   4   2      591.74      607.00     37.33 o 
  12   4   2      212.40      194.92     36.40 o 
  13   4   2       10.31       10.06     14.19 o 
   1   5   2    10228.05    10570.13    601.80 o 
   2   5   2      552.05      549.67     28.71 o 
   3   5   2        0.11       -0.38      2.10 o 
   4   5   2      243.11      223.51     13.28 o 
   5   5   2     1403.90     1474.16     76.40 o 
   6   5   2      199.51      208.32     13.04 o 
   7   5   2      280.22      281.92     18.60 o 
   8   5   2      929.92      928.45     44.43 o 
   9   5   2       87.62       97.21      8.08 o 
  10   5   2      114.00      107.26      9.87 o 
  11   5   2        0.49       -6.62      7.35 o 
  12   5   2       24.63       -2.81     12.38 o 
   0   6   2     1676.46     1705.59    165.67 o 
   1   6   2      755.69      754.45     44.36 o 
   2   6   2      524.56      627.41     32.99 o 
   3   6   2     1621.01     1548.82     79.13 o 
   4   6   2      218.34      189.61     11.93 o 
   5   6   2      114.38      115.76      8.54 o 
   6   6   2      251.11      277.25     16.38 o 
   7   6   2        0.89       -1.61      4.04 o 
   8   6   2        8.94        1.15      4.14 o 
   9   6   2      463.44      430.18     30.35 o 
  10   6   2       38.25       31.80      6.90 o 
  11   6   2      240.89      241.57     18.70 o 
  12   6   2       13.07       13.60     13.06 o 
   1   7   2     4900.80     4532.28    258.63 o 
   2   7   2     1216.68     1146.11     66.62 o 
   3   7   2       15.12       10.94      3.63 o 
   4   7   2     2458.06     2305.51    134.32 o 
   5   7   2     3677.45     3781.30    193.11 o 
   6   7   2        0.18        1.47      4.19 o 
   7   7   2     1052.71     1038.59     62.46 o 
   8   7   2      194.47      175.58     19.73 o 
   9   7   2       33.77       13.48      5.67 o 
  10   7   2      534.81      521.66     34.22 o 
  11   7   2      253.71      274.10     17.09 o 
  12   7   2        0.77       -5.90      9.83 o 
   0   8   2     1940.84     1738.96    169.60 o 
   1   8   2      785.46      847.58     50.20 o 
   2   8   2      193.25      239.76     15.94 o 
   3   8   2     8819.52     8579.71    673.88 o 
   4   8   2      309.94      314.17     22.54 o 
   5   8   2     4023.73     3945.15    284.34 o 
   6   8   2      265.60      233.50     15.73 o 
   7   8   2      304.88      271.08     32.17 o 
   8   8   2      936.35      910.23     49.23 o 
   9   8   2      194.56      222.15     20.72 o 
  10   8   2      125.81      112.34     12.94 o 
  11   8   2       41.95       70.90      9.50 o 
   1   9   2     1394.86     1452.38     84.74 o 
   2   9   2      696.03      699.36     42.04 o 
   3   9   2      240.76      244.12     19.98 o 
   4   9   2      154.67      165.21     14.94 o 
   5   9   2      265.16      268.11     34.53 o 
   6   9   2        0.18       -0.65      4.62 o 
   7   9   2        0.44        4.94      4.33 o 
   8   9   2      340.80      360.40     34.13 o 
   9   9   2       17.80        8.47      5.92 o 
  11   9   2        7.94       -7.66      7.66 o 
   0  10   2      460.70      448.54     35.33 o 
   1  10   2      201.97      187.87     12.06 o 
   2  10   2        0.39       -0.23      5.93 o 
   3  10   2      804.37      883.97     62.02 o 
   4  10   2       82.37       63.63      9.29 o 
   5  10   2       24.93       31.60      9.86 o 
   6  10   2      244.15      247.40     30.45 o 
   7  10   2       74.28       60.47     14.91 o 
   8  10   2      141.68      131.26     24.04 o 
   9  10   2      105.75      102.81     16.61 o 
  10  10   2      107.50      124.03     13.97 o 
   1  11   2     3076.49     2845.00    186.75 o 
   2  11   2     1032.26      916.98    100.07 o 
   3  11   2      403.59      311.55     30.68 o 
   4  11   2      216.59      192.90     24.00 o 
   5  11   2      524.82      518.38     70.79 o 
   6  11   2       13.86        9.51      6.11 o 
   7  11   2      889.92     1002.46     76.51 o 
   8  11   2      271.16      263.29     32.18 o 
   9  11   2       35.39       21.93      8.99 o 
   0  12   2      230.09      242.27     21.65 o 
   1  12   2      184.80      157.31     12.93 o 
   2  12   2       14.69        7.88      5.66 o 
   3  12   2      542.37      453.96     56.43 o 
   4  12   2       19.23       15.41      5.82 o 
   5  12   2      407.39      392.83     65.85 o 
   6  12   2       78.87       63.08     15.13 o 
   7  12   2       39.43       18.40      6.46 o 
   8  12   2       77.89       72.44     16.88 o 
   9  12   2       49.40       70.44     24.07 o 
   1  13   2       41.17       33.22      6.71 o 
   2  13   2       16.85       14.32      5.66 o 
   3  13   2       38.49       32.68      7.15 o 
   4  13   2       99.38       61.10     12.74 o 
   5  13   2       16.20       15.92      6.87 o 
   6  13   2        1.62       -1.96      6.52 o 
   7  13   2       12.10        9.28      9.84 o 
   0  14   2      261.53      184.48     25.28 o 
   1  14   2       39.87       25.10      6.41 o 
   2  14   2       52.29       39.46      8.62 o 
   3  14   2       88.44       55.98      8.68 o 
   4  14   2       31.79       28.27      7.49 o 
   5  14   2        0.73        1.35      6.65 o 
   6  14   2       47.58       25.25     19.48 o 
   1  15   2      139.78       81.13     11.24 o 
   2  15   2        9.82        5.34      7.29 o 
   3  15   2        4.62        1.07      8.29 o 
   4  15   2       77.56       99.05     19.86 o 
   1   1   3    39978.75    41544.96   1877.40 o 
   2   1   3    10107.65    10578.44    443.47 o 
   3   1   3        2.20        7.59      1.66 o 
   4   1   3      681.32      689.88     27.51 o 
   5   1   3    12607.50    12230.55    478.06 o 
   6   1   3      323.64      341.18     14.65 o 
   7   1   3     3277.64     3012.11    119.17 o 
   8   1   3       63.46       71.70      5.33 o 
   9   1   3       22.66       20.46      4.72 o 
  10   1   3       86.31       81.97      9.17 o 
  11   1   3     1316.84     1306.47     81.90 o 
  12   1   3      309.63      345.39     26.04 o 
  13   1   3        7.79       -1.59     27.16 o 
   0   2   3     6922.08     6865.28    449.81 o 
   1   2   3     9534.72    10013.49    483.39 o 
   2   2   3     6383.61     6673.52    338.02 o 
   3   2   3     7616.05     7358.74    337.13 o 
   4   2   3       65.80       90.87      5.45 o 
   5   2   3     2898.78     2759.39    116.66 o 
   6   2   3        3.85        3.14      2.83 o 
   7   2   3      801.88      767.93     33.92 o 
   8   2   3       37.48       38.47      4.54 o 
   9   2   3     3120.36     2925.78    136.33 o 
  10   2   3      202.50      194.26     13.13 o 
  11   2   3     1871.24     1983.23    122.50 o 
  12   2   3      271.11      288.04     27.99 o 
  13   2   3      126.02      146.54     22.61 o 
   1   3   3     1267.13     1306.69     54.96 o 
   2   3   3      171.31      184.97      9.37 o 
   3   3   3       16.90       14.36      2.30 o 
   4   3   3     1029.42      980.13     45.76 o 
   5   3   3     1216.72     1149.62     53.65 o 
   6   3   3       77.73       86.82      6.30 o 
   7   3   3     1892.98     1879.51     87.70 o 
   8   3   3       19.11       19.39      4.42 o 
   9   3   3      152.61      173.67     10.29 o 
  10   3   3        3.16        2.88      5.60 o 
  11   3   3      168.89      178.76     16.57 o 
  12   3   3       41.17       50.53     13.33 o 
  13   3   3       37.08       39.94     19.25 o 
   0   4   3     1662.43     1882.87    134.29 o 
   1   4   3     1941.46     1971.55     90.26 o 
   2   4   3       27.60       26.89      2.89 o 
   3   4   3        6.98        5.49      2.68 o 
   4   4   3      792.26      870.16     45.55 o 
   5   4   3      344.97      353.79     19.76 o 
   6   4   3      257.82      312.82     16.36 o 
   7   4   3       35.27       37.78      5.34 o 
   8   4   3        7.18        2.11      4.34 o 
   9   4   3      212.15      212.14     12.85 o 
  10   4   3        2.66       -5.35      5.35 o 
  11   4   3       50.40       55.12     10.68 o 
  12   4   3       14.24       22.07     11.99 o 
  13   4   3       27.14        7.68     16.67 o 
   1   5   3     4825.06     4402.97    200.72 o 
   2   5   3       46.57       44.40      3.88 o 
   3   5   3      265.65      335.55     16.62 o 
   4   5   3       30.30       13.44      3.83 o 
   5   5   3     7849.66     7767.89    396.52 o 
   6   5   3       13.63       23.55      4.47 o 
   7   5   3     2654.63     2541.36    125.34 o 
   8   5   3      307.39      316.04     16.88 o 
   9   5   3       42.52       32.65      5.85 o 
  10   5   3       67.93       72.05      7.95 o 
  11   5   3      931.62      887.21     63.81 o 
  12   5   3        3.31        6.13     12.44 o 
   0   6   3     1158.15     1123.30     81.11 o 
   1   6   3        5.79       10.36      3.15 o 
   2   6   3     4152.02     4430.86    224.05 o 
   3   6   3    15988.51    15671.96    787.48 o 
   4   6   3      104.77      129.74      8.99 o 
   5   6   3     1530.78     1508.39     78.29 o 
   6   6   3      169.08      175.13     10.40 o 
   7   6   3      105.51      115.40      8.82 o 
   8   6   3        0.33       -3.80      3.80 o 
   9   6   3     1414.07     1499.69     81.27 o 
  10   6   3        4.31       -0.07      5.98 o 
  11   6   3      461.03      483.67     34.46 o 
  12   6   3        4.64        8.90     12.96 o 
   1   7   3     1405.56     1527.67     76.64 o 
   2   7   3       32.59       47.81      5.62 o 
   3   7   3       83.28       78.25      6.26 o 
   4   7   3      938.18      989.98     59.09 o 
   5   7   3     1138.97     1099.11     63.74 o 
   6   7   3      247.75      268.68     14.64 o 
   7   7   3      802.36      794.30     40.93 o 
   8   7   3       79.69       67.82      6.55 o 
   9   7   3       15.92        7.29      5.46 o 
  10   7   3       40.24       45.56      7.69 o 
  11   7   3        0.54       -6.78      6.78 o 
  12   7   3       26.86       22.85     16.58 o 
   0   8   3      100.41      155.49     14.52 o 
   1   8   3       86.39       85.50      6.87 o 
   2   8   3       46.09       34.75      5.33 o 
   3   8   3     3002.47     3011.20    174.97 o 
   4   8   3      157.22      140.49     11.26 o 
   5   8   3        5.91       15.37      4.88 o 
   6   8   3      252.77      234.26     17.75 o 
   7   8   3      329.31      329.18     27.54 o 
   8   8   3        1.12        1.01      4.25 o 
   9   8   3      761.30      852.78     47.61 o 
  10   8   3        0.09       -4.38      5.77 o 
  11   8   3        8.13        7.11      6.82 o 
   1   9   3     6328.83     6191.90    311.31 o 
   2   9   3      731.95      738.91     39.20 o 
   3   9   3      178.18      170.18     12.97 o 
   4   9   3      872.53      868.49     44.40 o 
   5   9   3     3819.47     3715.65    202.98 o 
   6   9   3      117.45      123.83     13.79 o 
   7   9   3     1235.76     1300.76     80.79 o 
   8   9   3        8.99        3.90      5.19 o 
   9   9   3       27.22       25.10      6.33 o 
  10   9   3        7.72        0.91      5.95 o 
  11   9   3      108.48      116.02     13.53 o 
   0  10   3        0.44        7.68      8.76 o 
   1  10   3      470.74      472.87     25.90 o 
   2  10   3      338.81      327.91     21.10 o 
   3  10   3      283.08      275.28     30.08 o 
   4  10   3       45.24       29.16      6.43 o 
   5  10   3      675.19      672.98     66.69 o 
   6  10   3      133.14      122.77     16.75 o 
   7  10   3        5.91        2.45      4.98 o 
   8  10   3       29.97       23.98      9.75 o 
   9  10   3      310.35      346.24     44.96 o 
  10  10   3        1.88        1.01      6.47 o 
   1  11   3       11.45       20.33      5.67 o 
   2  11   3      121.94      107.18     10.60 o 
   3  11   3       68.19       67.45      8.33 o 
   4  11   3        7.51       -3.22      5.20 o 
   5  11   3       13.21        8.91      6.29 o 
   6  11   3        0.05       -2.04      5.65 o 
   7  11   3       20.72        0.26      5.22 o 
   8  11   3        7.90        9.68      6.27 o 
   9  11   3        1.29        3.13      7.01 o 
   0  12   3       81.77       68.61     10.51 o 
   1  12   3      115.91       89.50     12.66 o 
   2  12   3       63.96       35.96      6.89 o 
   3  12   3      328.80      321.40     42.63 o 
   4  12   3        0.95       -4.80      4.81 o 
   5  12   3      354.54      325.53     58.95 o 
   6  12   3       43.16       27.90      7.17 o 
   7  12   3      146.63      134.72     16.86 o 
   8  12   3        8.52        9.84      8.24 o 
   1  13   3      642.64      488.27     56.62 o 
   2  13   3       19.79        2.23      5.51 o 
   3  13   3        0.24       -1.63      5.54 o 
   4  13   3       18.89       11.83      6.22 o 
   5  13   3      475.28      405.67     55.96 o 
   6  13   3        0.05       -0.03      6.32 o 
   7  13   3      155.95      151.55     80.90 o 
   0  14   3        2.16       -0.26      7.43 o 
   1  14   3      127.81      126.63     16.42 o 
   2  14   3        0.33        2.78      5.55 o 
   3  14   3       45.61       19.64      6.91 o 
   4  14   3       12.32       -1.76      6.20 o 
   5  14   3       48.71       35.71      9.57 o 
   6  14   3       10.41        0.84     22.67 o 
   1  15   3        0.62       -2.29      5.95 o 
   2  15   3        3.57       -7.91     13.53 o 
   3  15   3        3.70        1.02      9.27 o 
   4  15   3        3.05      -10.12     20.70 o 
   0   0   4    14360.19    15355.63   2082.26 o 
   1   0   4     8932.65     8845.39    576.15 o 
   2   0   4   159298.22   152004.19   8768.70 o 
   3   0   4     4173.85     4673.60    242.24 o 
   4   0   4      190.22      241.42     13.67 o 
   5   0   4     7020.67     7062.62    368.34 o 
   6   0   4     1601.45     1450.18     76.36 o 
   7   0   4     3289.78     3194.40    167.43 o 
   8   0   4     1771.90     1749.38    106.83 o 
   9   0   4     4322.79     4004.93    287.67 o 
  10   0   4      844.37      810.42     74.05 o 
  11   0   4     2450.85     2468.59    214.81 o 
  12   0   4        1.37       -0.73     11.36 o 
  13   0   4       83.26       68.48     33.54 o 
   1   1   4    34229.96    35825.84   1625.19 o 
   2   1   4     1458.60     1563.29     72.06 o 
   3   1   4      865.54      929.60     36.54 o 
   4   1   4     1986.04     1924.37     70.99 o 
   5   1   4     7864.75     7976.75    312.38 o 
   6   1   4      656.56      657.88     25.24 o 
   7   1   4     1076.15     1070.23     43.19 o 
   8   1   4      231.21      253.88     11.90 o 
   9   1   4       88.66       97.75      7.95 o 
  10   1   4        0.42        1.12      6.21 o 
  11   1   4      320.48      384.00     28.05 o 
  12   1   4        0.29       -4.86      7.63 o 
  13   1   4       84.63       77.29     15.92 o 
   0   2   4      449.19      385.50     23.96 o 
   1   2   4      571.00      592.47     23.45 o 
   2   2   4     8611.16     8921.01    374.53 o 
   3   2   4      404.18      464.15     22.35 o 
   4   2   4       91.80      100.17      4.83 o 
   5   2   4      221.36      218.75     10.40 o 
   6   2   4       13.03       12.66      3.06 o 
   7   2   4       56.52       60.19      5.18 o 
   8   2   4        2.07       -2.13      3.42 o 
   9   2   4       24.90       32.26      5.53 o 
  10   2   4       17.96       19.64      7.69 o 
  11   2   4       80.74       80.68     11.50 o 
  12   2   4       11.65        8.16      8.27 o 
  13   2   4        0.35        1.43     11.15 o 
   1   3   4     7135.13     7308.41    304.55 o 
   2   3   4     1458.29     1426.32     60.05 o 
   3   3   4     1782.25     1829.02     84.40 o 
   4   3   4     8620.81     9052.85    414.54 o 
   5   3   4    15315.95    15320.82    701.32 o 
   6   3   4      815.03      929.18     44.21 o 
   7   3   4     2667.27     2644.45    112.80 o 
   8   3   4       34.82       38.74      5.27 o 
   9   3   4       87.47       81.80      7.32 o 
  10   3   4       22.44       30.85      6.62 o 
  11   3   4      657.67      705.41     46.93 o 
  12   3   4       40.89       50.97     16.14 o 
  13   3   4      271.67      303.18     36.92 o 
   0   4   4     4942.13     4748.13    337.34 o 
   1   4   4     1301.39     1229.03     56.56 o 
   2   4   4       27.95       51.20     12.54 o 
   3   4   4    11260.63    11136.60    433.89 o 
   4   4   4      607.85      577.51     27.95 o 
   5   4   4     7809.55     7778.56    355.89 o 
   6   4   4       14.62       12.52      4.05 o 
   7   4   4      602.18      618.65     30.48 o 
   8   4   4       37.36       41.74      5.66 o 
   9   4   4     2621.16     2513.46    124.01 o 
  10   4   4       15.53        8.55      5.97 o 
  11   4   4      351.64      370.69     27.54 o 
  12   4   4       80.04       86.13     15.63 o 
  13   4   4       50.33       36.53     17.89 o 
   1   5   4     1548.92     1564.51     71.94 o 
   2   5   4      316.44      375.20     18.25 o 
   3   5   4      635.97      580.15     27.60 o 
   4   5   4      656.20      795.02     38.00 o 
   5   5   4      952.51     1004.37     47.77 o 
   6   5   4      487.49      576.63     28.49 o 
   7   5   4      243.94      253.05     13.89 o 
   8   5   4       22.88       27.62      4.74 o 
   9   5   4        5.30        0.64      4.99 o 
  10   5   4      101.92      109.62      9.74 o 
  11   5   4       90.69      108.61     13.63 o 
  12   5   4        5.28        4.10     19.15 o 
   0   6   4     2482.50     2887.14    205.78 o 
   1   6   4     2535.32     2740.67    137.99 o 
   2   6   4      645.22      741.85     35.02 o 
   3   6   4     4097.47     4147.72    189.80 o 
   4   6   4      620.60      663.25     35.56 o 
   5   6   4      163.42      160.35      9.73 o 
   6   6   4      512.10      562.92     26.77 o 
   7   6   4      147.13      158.20     11.01 o 
   8   6   4      156.39      154.71     10.29 o 
   9   6   4       93.13       93.41      8.61 o 
  10   6   4      305.67      273.11     24.88 o 
  11   6   4        2.02        0.72     11.80 o 
  12   6   4       17.38       -3.39     13.14 o 
   1   7   4     4591.63     4108.46    206.69 o 
   2   7   4      648.30      750.32     35.76 o 
   3   7   4      382.64      402.72     19.98 o 
   4   7   4     1023.80     1023.93     53.06 o 
   5   7   4     2192.97     2155.38    118.54 o 
   6   7   4       18.84       18.12      4.48 o 
   7   7   4     1797.48     1737.93     86.32 o 
   8   7   4        0.65       -3.50      4.57 o 
   9   7   4       74.12       76.28      9.50 o 
  10   7   4      352.43      359.13     42.52 o 
  11   7   4      414.28      404.05     35.42 o 
  12   7   4        1.04       -7.49     13.21 o 
   0   8   4     1799.38     1822.19    131.29 o 
   1   8   4        2.98       -0.53      3.60 o 
   2   8   4       15.19        9.13      3.98 o 
   3   8   4      997.99     1024.46     53.95 o 
   4   8   4       19.21       16.45      4.80 o 
   5   8   4       94.24      103.41      8.58 o 
   6   8   4       13.71       15.23      4.92 o 
   7   8   4       30.23       19.37      5.94 o 
   8   8   4       28.66       26.01      5.46 o 
   9   8   4     1769.29     1887.28    116.03 o 
  10   8   4       58.92       64.39      8.43 o 
  11   8   4      260.89      254.19     33.16 o 
   1   9   4        0.74        5.22      5.92 o 
   2   9   4      225.43      224.97     13.68 o 
   3   9   4     1093.89     1047.63     60.46 o 
   4   9   4      221.39      237.59     17.61 o 
   5   9   4      938.79     1006.42     57.27 o 
   6   9   4      730.29      704.86     42.92 o 
   7   9   4        0.52       -2.18      4.72 o 
   8   9   4        0.51       -3.22      5.00 o 
   9   9   4        0.69        3.54      5.14 o 
  10   9   4      110.88       87.73     11.79 o 
  11   9   4        9.99        1.60      8.80 o 
   0  10   4     1590.78     1568.22    113.33 o 
   1  10   4      479.31      487.87     26.26 o 
   2  10   4       50.41       28.17      6.43 o 
   3  10   4      424.81      431.28     27.49 o 
   4  10   4        1.32       -1.63      5.03 o 
   5  10   4        1.64       -3.64      4.71 o 
   6  10   4       45.34       39.68      6.58 o 
   7  10   4      220.40      221.56     27.86 o 
   8  10   4       91.80       92.27     17.11 o 
   9  10   4      310.88      348.04     26.61 o 
  10  10   4       15.16       -2.04      7.93 o 
   1  11   4     1881.49     2005.50    119.85 o 
   2  11   4      156.67      157.85     12.89 o 
   3  11   4      109.77       78.70      9.09 o 
   4  11   4        4.06        4.78      5.64 o 
   5  11   4     1293.03     1319.93     97.94 o 
   6  11   4        2.68       -4.12      4.98 o 
   7  11   4      598.55      661.43     43.95 o 
   8  11   4        4.42        2.73      6.30 o 
   9  11   4       30.53       40.49     10.92 o 
   0  12   4       91.57       75.58     11.00 o 
   1  12   4        5.65       -3.72      5.11 o 
   2  12   4        0.33       -4.16      5.48 o 
   3  12   4      199.03      171.15     20.42 o 
   4  12   4        9.22        2.37      5.98 o 
   5  12   4       32.43       44.03      9.98 o 
   6  12   4       25.89       15.57      9.18 o 
   7  12   4       19.22       30.70      8.63 o 
   8  12   4        2.65      -13.29     13.29 o 
   1  13   4        2.14        2.00      5.57 o 
   2  13   4       38.22       18.77      5.63 o 
   3  13   4       23.85       17.45      5.98 o 
   4  13   4      117.51      121.22     19.76 o 
   5  13   4       24.04       25.31      8.32 o 
   6  13   4       14.43       10.12      8.09 o 
   7  13   4       28.17       67.35     26.04 o 
   0  14   4       54.71       31.66     10.87 o 
   1  14   4      148.77      148.61     24.51 o 
   2  14   4       11.34        6.92      5.67 o 
   3  14   4      440.79      399.15     59.52 o 
   4  14   4       21.67       18.78      6.77 o 
   5  14   4       97.41       81.77     26.71 o 
   6  14   4       27.26       57.70     25.66 o 
   1  15   4      122.34       65.44     14.19 o 
   2  15   4        0.35        6.71     10.51 o 
   3  15   4       24.12       34.42     21.08 o 
   4  15   4       23.22       15.51     11.00 o 
   1   1   5    17159.92    17942.24    696.70 o 
   2   1   5    11550.26    11963.57    464.73 o 
   3   1   5     2583.98     2609.54     95.90 o 
   4   1   5     1331.12     1215.60     45.13 o 
   5   1   5     2287.60     2107.04     83.09 o 
   6   1   5      186.58      186.74      8.61 o 
   7   1   5     1435.16     1373.79     55.14 o 
   8   1   5      855.85      911.93     40.03 o 
   9   1   5       10.91       17.16      6.03 o 
  10   1   5      112.42      108.16     11.66 o 
  11   1   5      286.32      332.92     25.16 o 
  12   1   5        0.15        9.89      8.51 o 
  13   1   5      218.66      204.38     18.80 o 
   0   2   5     4535.79     4445.30    229.79 o 
   1   2   5    22099.17    22747.81    920.47 o 
   2   2   5      757.31      760.34     30.09 o 
   3   2   5     7237.15     7211.13    280.97 o 
   4   2   5      453.53      578.58     23.28 o 
   5   2   5     7400.60     7616.16    298.78 o 
   6   2   5     5771.27     5500.97    232.76 o 
   7   2   5      694.74      766.16     33.87 o 
   8   2   5     1339.37     1317.20     56.95 o 
   9   2   5      500.84      514.26     28.02 o 
  10   2   5      442.12      444.15     31.04 o 
  11   2   5      122.15      136.65     14.17 o 
  12   2   5      290.37      254.51     21.14 o 
  13   2   5       84.90       66.09     14.92 o 
   1   3   5     4319.01     4253.45    164.97 o 
   2   3   5     2438.27     2359.37     98.93 o 
   3   3   5     1534.90     1636.02     64.29 o 
   4   3   5     1341.53     1281.69     50.43 o 
   5   3   5     2169.92     2098.62     82.34 o 
   6   3   5        2.53        3.43      3.36 o 
   7   3   5      320.01      324.46     17.04 o 
   8   3   5        9.43        9.49      4.61 o 
   9   3   5      279.43      313.89     16.63 o 
  10   3   5     1052.07     1104.12     70.15 o 
  11   3   5      345.03      357.86     26.24 o 
  12   3   5      214.57      191.81     21.96 o 
  13   3   5       53.19       27.85     22.43 o 
   0   4   5    11385.46    12316.67    635.03 o 
   1   4   5      517.92      556.85     23.97 o 
   2   4   5      756.03      718.99     30.63 o 
   3   4   5     2688.49     2706.58    113.40 o 
   4   4   5      123.67      109.81      5.45 o 
   5   4   5      158.30      186.77     15.07 o 
   6   4   5      336.05      329.76     17.03 o 
   7   4   5      343.47      326.58     17.31 o 
   8   4   5      400.15      431.53     23.52 o 
   9   4   5       80.26       86.66      8.32 o 
  10   4   5       82.27       58.19     10.41 o 
  11   4   5       85.62      106.60     13.01 o 
  12   4   5       37.31       50.33     11.42 o 
   1   5   5     3603.26     3295.98    150.67 o 
   2   5   5     4711.10     4510.54    205.89 o 
   3   5   5       35.17       56.76      4.40 o 
   4   5   5      821.46      756.67     35.72 o 
   5   5   5     2052.84     1966.27     91.18 o 
   6   5   5      194.20      222.84     12.45 o 
   7   5   5     1275.09     1266.58     59.80 o 
   8   5   5      763.10      800.72     38.92 o 
   9   5   5        1.61       -2.62      5.19 o 
  10   5   5      756.70      792.17     44.60 o 
  11   5   5      276.90      306.15     24.20 o 
  12   5   5       61.74       47.66     16.19 o 
   0   6   5     3397.73     3169.22    226.27 o 
   1   6   5     1147.70     1138.41     52.69 o 
   2   6   5     1068.15      990.98     46.35 o 
   3   6   5     2697.90     2480.37    114.05 o 
   4   6   5      388.50      398.16     22.26 o 
   5   6   5      576.44      643.02     31.57 o 
   6   6   5     1946.89     1865.93     86.86 o 
   7   6   5      325.55      339.21     17.62 o 
   8   6   5      184.36      175.83     14.33 o 
   9   6   5      935.29      900.43     50.21 o 
  10   6   5       57.97       68.18     12.52 o 
  11   6   5       13.27       14.78     12.53 o 
  12   6   5      251.86      239.30     37.20 o 
   1   7   5       31.28       29.04      4.24 o 
   2   7   5      449.91      487.68     23.77 o 
   3   7   5      224.82      281.31     14.46 o 
   4   7   5       44.11       56.79      6.04 o 
   5   7   5        0.58        2.71      4.46 o 
   6   7   5      507.60      477.41     24.81 o 
   7   7   5        2.93        3.31      4.09 o 
   8   7   5       54.64       36.73      5.90 o 
   9   7   5        3.30        0.20      5.34 o 
  10   7   5        4.82        9.30      6.71 o 
  11   7   5       67.54       62.46     11.47 o 
  12   7   5        1.12      -11.99     14.71 o 
   0   8   5     2649.51     2520.60    180.59 o 
   1   8   5      411.32      401.66     22.03 o 
   2   8   5       28.98       45.17      5.18 o 
   3   8   5      224.94      223.67     13.78 o 
   4   8   5     1146.25     1197.55     64.53 o 
   5   8   5      172.18      183.30     12.26 o 
   6   8   5      597.09      605.69     35.15 o 
   7   8   5      139.44      136.92     15.54 o 
   8   8   5       20.79       17.72      5.88 o 
   9   8   5      110.57      118.89     10.67 o 
  10   8   5       78.16       77.79      8.99 o 
  11   8   5       35.10       18.28     15.04 o 
   1   9   5     1561.80     1585.53     80.99 o 
   2   9   5      991.95     1068.93     55.41 o 
   3   9   5      237.37      260.73     18.11 o 
   4   9   5     1607.50     1634.31     91.06 o 
   5   9   5       60.41       58.89      8.91 o 
   6   9   5       25.69       19.99      5.53 o 
   7   9   5      483.27      507.98     46.37 o 
   8   9   5      308.18      346.00     25.28 o 
   9   9   5       93.44       86.37     10.29 o 
  10   9   5       50.51       58.15     10.89 o 
  11   9   5      226.34      218.72     25.08 o 
   0  10   5       20.03       40.10     13.99 o 
   1  10   5        2.15        1.97      4.65 o 
   2  10   5      926.35      915.61     53.27 o 
   3  10   5     1300.22     1302.43     75.47 o 
   4  10   5       10.67        5.62      5.11 o 
   5  10   5      106.00       82.33     10.92 o 
   6  10   5      431.23      489.64     29.02 o 
   7  10   5       12.01        7.24      5.28 o 
   8  10   5      247.63      208.24     29.46 o 
   9  10   5      189.70      184.44     23.51 o 
  10  10   5        1.71       -4.51      6.97 o 
   1  11   5       12.44       24.84      6.06 o 
   2  11   5        6.00        5.18      6.02 o 
   3  11   5        0.47       -4.54      4.92 o 
   4  11   5       24.50       20.98      6.40 o 
   5  11   5       13.66       24.39      6.42 o 
   6  11   5        6.41        5.25      5.89 o 
   7  11   5        5.21       -2.41      6.16 o 
   8  11   5       14.26       14.43      7.34 o 
   9  11   5        3.83       -3.80      5.48 o 
   0  12   5      441.32      413.19     58.60 o 
   1  12   5        0.72       -1.06      5.21 o 
   2  12   5      253.18      195.46     15.84 o 
   3  12   5      331.23      313.31     40.39 o 
   4  12   5      145.90      121.55     18.72 o 
   5  12   5       10.52       15.93      6.58 o 
   6  12   5      131.27      124.75     26.34 o 
   7  12   5        1.38       -4.84      6.42 o 
   8  12   5        7.68        5.07      8.13 o 
   1  13   5      295.55      262.84     41.64 o 
   2  13   5      191.69      162.69     17.99 o 
   3  13   5        2.11        0.65      5.46 o 
   4  13   5      289.71      252.47     35.29 o 
   5  13   5       95.79      100.73     17.79 o 
   6  13   5        0.01       -2.21      6.93 o 
   7  13   5      192.89      300.46     45.63 o 
   0  14   5       40.81       26.47     10.53 o 
   1  14   5        3.36       -2.70      5.50 o 
   2  14   5        0.15       -1.85      4.91 o 
   3  14   5      134.48      113.67     27.65 o 
   4  14   5       37.57       32.85      7.63 o 
   5  14   5       46.23       62.38     23.98 o 
   6  14   5       13.52       28.47     23.51 o 
   1  15   5        8.84        2.05     11.57 o 
   2  15   5        6.07        0.14      9.24 o 
   3  15   5       21.70       21.95     18.83 o 
   4  15   5       21.09       22.93     20.47 o 
   0   0   6    19908.48    20808.73   1736.45 o 
   1   0   6    47209.54    49581.36   2903.47 o 
   2   0   6    26481.76    28051.97   1641.53 o 
   3   0   6    20118.04    20873.43   1223.21 o 
   4   0   6     6146.57     6228.36    322.28 o 
   5   0   6      698.46      660.97     35.93 o 
   6   0   6    14576.96    14166.21    737.51 o 
   7   0   6      162.97      154.45     10.20 o 
   8   0   6      845.11      815.90     62.65 o 
   9   0   6      213.92      217.53     24.22 o 
  10   0   6      865.38      902.38     85.07 o 
  11   0   6      225.59      240.37     27.78 o 
  12   0   6      853.29      860.17     80.18 o 
  13   0   6        0.35        7.10     12.95 o 
   1   1   6     6866.65     7056.13    295.09 o 
   2   1   6     5621.27     6080.81    236.50 o 
   3   1   6     2960.69     3180.25    116.61 o 
   4   1   6     3938.91     3720.01    129.29 o 
   5   1   6      245.90      216.57      9.28 o 
   6   1   6        6.52        4.52      2.62 o 
   7   1   6      107.22      119.49      6.61 o 
   8   1   6     1692.79     1654.72     70.64 o 
   9   1   6        8.37       12.63      7.01 o 
  10   1   6     1367.37     1297.82     81.59 o 
  11   1   6      496.09      494.59     34.44 o 
  12   1   6        5.30       -0.83      8.56 o 
  13   1   6       67.26       62.81     11.71 o 
   0   2   6     1930.68     1982.96    103.86 o 
   1   2   6       74.38       76.35      3.77 o 
   2   2   6       10.66       10.01      1.60 o 
   3   2   6      176.15      206.37      8.49 o 
   4   2   6       42.02       64.56      7.48 o 
   5   2   6     1273.88     1466.17     54.40 o 
   6   2   6     1358.24     1368.61     58.93 o 
   7   2   6      838.17      919.05     43.92 o 
   8   2   6       97.28       83.86      6.71 o 
   9   2   6      380.06      400.45     28.05 o 
  10   2   6       27.38       26.69      8.46 o 
  11   2   6        8.62       -1.86      7.77 o 
  12   2   6       24.09       21.40      9.36 o 
  13   2   6        0.48        8.33     10.99 o 
   1   3   6      898.16      825.23     32.49 o 
   2   3   6     1329.36     1184.89     46.24 o 
   3   3   6     1299.13     1399.45     58.34 o 
   4   3   6     1698.25     1407.63     55.36 o 
   5   3   6      242.20      197.14      8.87 o 
   6   3   6        0.43       -2.13      3.47 o 
   7   3   6     1067.88     1133.44     53.26 o 
   8   3   6     2767.19     2631.13    129.66 o 
   9   3   6      453.94      488.68     28.34 o 
  10   3   6     1750.89     1804.43    112.10 o 
  11   3   6      115.49      134.21     14.42 o 
  12   3   6        5.21       -6.43     10.02 o 
  13   3   6       10.19        1.59     13.11 o 
   0   4   6    23852.52    25041.58   1291.33 o 
   1   4   6        4.69        6.21      2.08 o 
   2   4   6      633.96      674.44     29.05 o 
   3   4   6      726.19      662.80     28.55 o 
   4   4   6     6814.38     6968.03    271.65 o 
   5   4   6       22.47       29.57      5.75 o 
   6   4   6     2370.46     2334.85    108.15 o 
   7   4   6      580.95      675.25     32.87 o 
   8   4   6      227.03      243.52     14.83 o 
   9   4   6      142.15      127.68      9.93 o 
  10   4   6      377.27      345.72     25.69 o 
  11   4   6       33.00       50.78     11.65 o 
  12   4   6      417.06      492.96     35.04 o 
   1   5   6     1157.87     1288.55     54.33 o 
   2   5   6      665.66      869.51     37.18 o 
   3   5   6     1079.93     1133.87     48.06 o 
   4   5   6      964.98      981.21     41.64 o 
   5   5   6      447.93      459.37     22.97 o 
   6   5   6       11.42        9.07      4.03 o 
   7   5   6      105.27      108.02      8.10 o 
   8   5   6      134.44      136.99     10.20 o 
   9   5   6       83.46       81.32      8.33 o 
  10   5   6      541.87      597.39     39.78 o 
  11   5   6       18.99       15.62      9.62 o 
  12   5   6       69.80       69.76     13.07 o 
   0   6   6     2088.04     2182.99    155.61 o 
   1   6   6       69.54      107.11      6.60 o 
   2   6   6     3457.89     3622.86    165.69 o 
   3   6   6       25.61       51.92      4.55 o 
   4   6   6      175.70      176.44     11.16 o 
   5   6   6        0.55       -0.25      3.98 o 
   6   6   6      694.73      700.06     33.93 o 
   7   6   6       23.47        8.79      4.67 o 
   8   6   6       10.81       13.24      5.01 o 
   9   6   6       57.11       55.26      6.98 o 
  10   6   6      275.63      234.89     21.17 o 
  11   6   6        0.06        6.25     11.66 o 
  12   6   6       57.14       72.31     19.86 o 
   1   7   6     1314.91     1369.58     69.87 o 
   2   7   6     5429.11     5316.96    242.28 o 
   3   7   6      264.85      300.12     15.45 o 
   4   7   6     2812.11     2748.51    140.29 o 
   5   7   6      618.84      642.98     34.39 o 
   6   7   6      685.27      713.90     37.72 o 
   7   7   6      135.18      113.33      9.05 o 
   8   7   6     1271.09     1345.84     73.16 o 
   9   7   6       33.34       27.00      6.29 o 
  10   7   6      679.18      700.19     67.66 o 
  11   7   6       25.14       22.85      9.91 o 
   0   8   6     3106.69     3191.48    228.13 o 
   1   8   6       16.78       23.84      4.59 o 
   2   8   6      876.33      910.85     43.07 o 
   3   8   6      268.82      263.09     15.61 o 
   4   8   6     2110.13     2015.77    111.59 o 
   5   8   6     1280.92     1348.28     75.61 o 
   6   8   6     2218.24     2177.56    119.52 o 
   7   8   6     1067.62     1109.05     69.70 o 
   8   8   6      230.95      205.08     26.15 o 
   9   8   6      255.54      213.58     23.66 o 
  10   8   6        8.53       -1.14      6.46 o 
  11   8   6        0.48        4.53      8.31 o 
   1   9   6       84.93       96.10      7.88 o 
   2   9   6      688.11      699.49     37.08 o 
   3   9   6       16.07        8.79      4.85 o 
   4   9   6       60.27       66.91      7.36 o 
   5   9   6      167.33      164.84     13.65 o 
   6   9   6       49.73       38.15      6.93 o 
   7   9   6      310.41      297.67     34.15 o 
   8   9   6       10.70       11.17      6.95 o 
   9   9   6       40.21       38.89     10.60 o 
  10   9   6      175.60      162.49     33.82 o 
  11   9   6        8.78      -10.77     17.14 o 
   0  10   6      552.38      525.26     40.18 o 
   1  10   6       43.94       35.63      5.75 o 
   2  10   6      541.10      582.22     35.85 o 
   3  10   6      427.75      432.27     26.95 o 
   4  10   6      444.99      423.22     31.44 o 
   5  10   6      206.19      174.39     18.29 o 
   6  10   6     1047.36     1082.09     68.32 o 
   7  10   6        3.71       -4.81      4.81 o 
   8  10   6       61.82       55.44     10.73 o 
   9  10   6        4.44       -6.28      6.28 o 
  10  10   6       29.58       37.53     12.75 o 
   1  11   6      420.12      362.99     20.45 o 
   2  11   6      941.08      957.63     83.82 o 
   3  11   6       82.42       79.59      9.22 o 
   4  11   6      705.28      717.54     64.73 o 
   5  11   6       20.81       12.74      6.50 o 
   6  11   6        3.56       -0.90      5.66 o 
   7  11   6       38.92       35.90      7.60 o 
   8  11   6      350.52      432.35     31.53 o 
   9  11   6       13.74        7.37     10.22 o 
   0  12   6      128.57      148.04     21.19 o 
   1  12   6      192.43      193.86     22.73 o 
   2  12   6      135.50      104.88     15.40 o 
   3  12   6       57.48       35.03      7.31 o 
   4  12   6      278.61      259.85     33.63 o 
   5  12   6        0.75       -5.39      5.39 o 
   6  12   6      357.29      363.81     49.91 o 
   7  12   6       18.60       15.81      8.21 o 
   8  12   6        7.64       -2.79      9.95 o 
   1  13   6        0.76        2.10      4.98 o 
   2  13   6        6.60        9.43      6.24 o 
   3  13   6       15.97       10.11      5.77 o 
   4  13   6        6.36       12.28      6.41 o 
   5  13   6        5.53        7.51      7.20 o 
   6  13   6      215.19      228.48     36.48 o 
   7  13   6       23.75       49.64     22.57 o 
   0  14   6      320.02      220.09     28.88 o 
   1  14   6        0.37       -1.07      5.86 o 
   2  14   6       91.95       62.01     10.89 o 
   3  14   6       18.69       13.89      6.55 o 
   4  14   6       20.36       11.32      6.72 o 
   5  14   6       10.29        7.68     18.45 o 
   6  14   6      218.80      332.60     48.63 o 
   1  15   6      101.28       50.44     13.34 o 
   2  15   6      164.71      162.57     45.20 o 
   3  15   6        5.05        4.02     11.63 o 
   4  15   6       65.30       98.17     26.79 o 
   1   1   7     7403.96     7616.83    295.75 o 
   2   1   7     7134.85     7829.56    317.21 o 
   3   1   7     4109.27     4455.91    173.33 o 
   4   1   7     6718.30     6428.77    235.51 o 
   5   1   7      204.88      243.35      9.77 o 
   6   1   7      211.44      214.95      9.77 o 
   7   1   7      344.09      381.19     17.81 o 
   8   1   7      400.66      362.83     21.66 o 
   9   1   7      380.01      414.96     28.81 o 
  10   1   7     1119.91     1132.10     71.44 o 
  11   1   7       24.21       33.85      9.15 o 
  12   1   7        6.63       -0.98      8.60 o 
  13   1   7        0.17       -5.86      9.73 o 
   0   2   7    10899.43    10375.44    536.72 o 
   1   2   7        7.98        3.06      1.35 o 
   2   2   7     5503.64     5423.56    210.78 o 
   3   2   7      703.20      618.67     24.87 o 
   4   2   7     2755.47     2753.61    101.03 o 
   5   2   7      137.49      155.08      6.77 o 
   6   2   7     9214.79     8744.81    367.28 o 
   7   2   7      204.76      263.25     13.95 o 
   8   2   7       18.77        7.85      5.12 o 
   9   2   7      124.87      122.15     12.21 o 
  10   2   7      660.01      621.69     41.39 o 
  11   2   7       10.55       11.31      8.12 o 
  12   2   7     1041.43     1046.98     67.88 o 
  13   2   7        6.65        6.98     10.52 o 
   1   3   7     1169.04     1233.49     48.33 o 
   2   3   7     4584.38     4305.20    167.38 o 
   3   3   7     1940.40     2006.60     78.39 o 
   4   3   7      695.89      698.68     28.07 o 
   5   3   7      122.51      125.57      6.28 o 
   6   3   7      267.62      282.06     14.84 o 
   7   3   7       48.81       48.43      5.93 o 
   8   3   7      316.66      349.97     19.80 o 
   9   3   7        6.47        6.19      7.00 o 
  10   3   7      528.15      580.71     38.82 o 
  11   3   7       14.64       13.62      8.92 o 
  12   3   7        2.84       -8.62      8.62 o 
  13   3   7        9.73       21.42     12.12 o 
   0   4   7       41.70       50.50      4.33 o 
   1   4   7     3961.94     4091.28    158.72 o 
   2   4   7     2419.52     2483.77     96.91 o 
   3   4   7      155.82      163.50      8.07 o 
   4   4   7     1089.81     1170.01     47.37 o 
   5   4   7       42.29       72.54      5.53 o 
   6   4   7      824.74      847.09     40.78 o 
   7   4   7       22.09       28.37      5.75 o 
   8   4   7       75.70       92.57      8.32 o 
   9   4   7      126.20      139.44     13.20 o 
  10   4   7       71.76       83.22     11.42 o 
  11   4   7       24.04       23.75      9.33 o 
  12   4   7       41.04       44.05     11.21 o 
   1   5   7     1310.96     1559.18     65.61 o 
   2   5   7     8919.64     8476.50    353.58 o 
   3   5   7     1642.98     1953.71     82.20 o 
   4   5   7     9133.17     8879.25    370.62 o 
   5   5   7      178.77      196.88     11.99 o 
   6   5   7        9.80       14.32      4.24 o 
   7   5   7       39.57       27.76      5.04 o 
   8   5   7     1073.15     1056.73     53.72 o 
   9   5   7       41.40       35.01      6.85 o 
  10   5   7     1076.92     1137.91     71.42 o 
  11   5   7      165.09      173.48     17.30 o 
  12   5   7       11.02       15.12     11.45 o 
   0   6   7    15804.74    16334.73   1157.26 o 
   1   6   7     3514.41     3752.88    171.64 o 
   2   6   7     3218.19     3117.44    142.32 o 
   3   6   7        9.50       17.07      3.13 o 
   4   6   7     1410.83     1310.13     67.51 o 
   5   6   7       63.01       76.54      6.94 o 
   6   6   7     1273.15     1215.04     61.72 o 
   7   6   7        9.81        4.52      4.20 o 
   8   6   7     1000.04     1023.24     55.92 o 
   9   6   7        7.83        0.06      5.66 o 
  10   6   7      260.83      286.25     23.02 o 
  11   6   7       21.56       14.58     12.07 o 
  12   6   7      206.25      313.51     33.73 o 
   1   7   7      182.09      224.22     12.03 o 
   2   7   7      341.24      348.15     17.62 o 
   3   7   7       75.32       78.39      5.83 o 
   4   7   7       19.47       22.55      5.03 o 
   5   7   7       36.76       47.45      5.94 o 
   6   7   7     1003.81     1063.92     59.52 o 
   7   7   7        8.57        9.13      5.29 o 
   8   7   7        2.49        6.59      5.64 o 
   9   7   7        0.05       -1.30      5.63 o 
  10   7   7      120.17      117.90     20.81 o 
  11   7   7       21.53       11.43     12.02 o 
   0   8   7     1343.15     1397.13    100.90 o 
   1   8   7       14.15       15.88      4.36 o 
   2   8   7     1186.81     1200.76     56.10 o 
   3   8   7       26.42       32.42      5.33 o 
   4   8   7      447.19      457.04     25.76 o 
   5   8   7       12.07       17.43      5.35 o 
   6   8   7      444.23      467.42     36.75 o 
   7   8   7      497.06      519.96     45.02 o 
   8   8   7      467.60      465.00     32.32 o 
   9   8   7       48.67       41.85      8.83 o 
  10   8   7       38.73       29.37      9.03 o 
  11   8   7       12.71       -2.30      8.76 o 
   1   9   7      998.76     1064.73     54.74 o 
   2   9   7     3146.24     3273.88    164.96 o 
   3   9   7        0.53        2.15      4.95 o 
   4   9   7     1704.23     1741.35     96.84 o 
   5   9   7        0.57       -3.95      4.35 o 
   6   9   7      403.87      446.54     30.66 o 
   7   9   7       84.19       86.02     14.41 o 
   8   9   7      522.99      624.99     41.66 o 
   9   9   7        0.02       -3.98      6.27 o 
  10   9   7      479.85      560.61     49.09 o 
   0  10   7     5883.33     5871.87    415.09 o 
   1  10   7      329.33      327.46     18.27 o 
   2  10   7      643.28      627.81     44.42 o 
   3  10   7        7.19        2.73      5.80 o 
   4  10   7      164.83      165.28     11.81 o 
   5  10   7        1.11        1.92      4.71 o 
   6  10   7      757.18      853.99     54.10 o 
   7  10   7        1.89        3.89      5.34 o 
   8  10   7       65.53       56.01     10.68 o 
   9  10   7       39.74       25.72      9.15 o 
  10  10   7      103.26      125.67     18.24 o 
   1  11   7      181.33      194.21     12.86 o 
   2  11   7      148.18      124.89     11.17 o 
   3  11   7       25.28        8.38      6.34 o 
   4  11   7       16.74       28.03      6.93 o 
   5  11   7        8.62        9.54      5.55 o 
   6  11   7       99.54       97.74     15.65 o 
   7  11   7        0.12       -3.45      5.74 o 
   8  11   7        1.37       -5.08      7.12 o 
   9  11   7       12.38        8.74     15.42 o 
   0  12   7     1916.20     1932.49    152.71 o 
   1  12   7       26.54       23.56      7.19 o 
   2  12   7       26.24       21.52      6.24 o 
   3  12   7       23.93       25.58      6.99 o 
   4  12   7      250.01      243.54     37.49 o 
   5  12   7        6.32       10.33      7.15 o 
   6  12   7      434.39      510.38     41.61 o 
   7  12   7       56.07       47.70      9.63 o 
   8  12   7       84.95      113.65     17.13 o 
   1  13   7       30.04       29.71      6.91 o 
   2  13   7      429.91      416.13     68.12 o 
   3  13   7       33.38       29.08      6.99 o 
   4  13   7      423.44      422.36     58.57 o 
   5  13   7        7.07       14.35      7.51 o 
   6  13   7       42.27       53.36     18.62 o 
   7  13   7        0.13       -8.62     22.29 o 
   0  14   7      122.38       72.65     15.61 o 
   1  14   7        4.61       -1.00      5.63 o 
   2  14   7       62.90       37.25      8.80 o 
   3  14   7        5.84        1.47      5.65 o 
   4  14   7        3.79        6.95      7.63 o 
   5  14   7        8.04       22.57     21.54 o 
   6  14   7       83.02      114.28     27.73 o 
   1  15   7        7.89       16.24     10.53 o 
   2  15   7       68.99       71.12     24.73 o 
   3  15   7        5.16       11.97     13.63 o 
   4  15   7        1.21       27.91     22.01 o 
   0   0   8      262.32      341.03     29.97 o 
   1   0   8     8908.91     8878.92    521.00 o 
   2   0   8      304.77      214.48     15.22 o 
   3   0   8     5654.25     5522.38    326.27 o 
   4   0   8     1875.12     1774.72     92.57 o 
   5   0   8        8.57       24.41      3.19 o 
   6   0   8     7397.66     7053.47    367.60 o 
   7   0   8     1230.42     1216.22     81.46 o 
   8   0   8      103.31      123.61     16.28 o 
   9   0   8     3318.14     3139.25    269.82 o 
  10   0   8      660.31      692.86     65.06 o 
  11   0   8       50.53       67.85     15.25 o 
  12   0   8     1034.87     1046.33     96.26 o 
  13   0   8        0.63       -2.62     14.99 o 
   1   1   8     1492.33     1551.22     60.68 o 
   2   1   8     2390.07     2140.34     87.24 o 
   3   1   8      374.98      388.89     16.13 o 
   4   1   8     2668.13     2474.14     91.01 o 
   5   1   8     1925.61     1878.08     65.76 o 
   6   1   8      446.26      469.50     19.52 o 
   7   1   8     1125.52     1136.43     57.33 o 
   8   1   8      675.12      628.84     35.05 o 
   9   1   8        8.58        6.43      6.66 o 
  10   1   8     1028.08     1050.31     67.32 o 
  11   1   8       94.14       96.03     12.02 o 
  12   1   8       31.03       24.05     10.02 o 
  13   1   8       60.33       65.65     14.52 o 
   0   2   8       81.41       82.79      5.28 o 
   1   2   8       23.81       31.08      2.08 o 
   2   2   8      296.89      367.66     14.66 o 
   3   2   8       26.90       31.13      2.42 o 
   4   2   8     1469.53     1502.89     59.14 o 
   5   2   8     2761.36     2881.28    106.16 o 
   6   2   8      282.23      290.54     12.71 o 
   7   2   8       31.43       49.04      5.53 o 
   8   2   8        0.64        1.34      4.84 o 
   9   2   8      255.35      258.55     20.00 o 
  10   2   8       83.11       64.76     10.31 o 
  11   2   8        0.63       -7.44      7.44 o 
  12   2   8        0.13        4.46      8.90 o 
  13   2   8        0.87        1.86     14.75 o 
   1   3   8     2768.21     2730.88    100.19 o 
   2   3   8     1396.22     1166.02     46.10 o 
   3   3   8     3067.83     3254.37    126.80 o 
   4   3   8     2820.25     2536.70    106.61 o 
   5   3   8     1989.05     1952.82     76.80 o 
   6   3   8       68.28       88.51      7.11 o 
   7   3   8     1157.62     1193.48     59.71 o 
   8   3   8     1297.89     1266.69     78.03 o 
   9   3   8       38.35       36.12      6.74 o 
  10   3   8      720.31      716.61     47.38 o 
  11   3   8      384.26      404.49     29.75 o 
  12   3   8        1.20        0.49      9.14 o 
   0   4   8     9409.12     8865.69    457.59 o 
   1   4   8      306.56      346.42     14.45 o 
   2   4   8     1005.06      956.82     37.84 o 
   3   4   8     2992.87     2873.65    120.37 o 
   4   4   8      873.69      806.42     33.27 o 
   5   4   8     1288.65     1184.34     61.10 o 
   6   4   8     4426.10     4269.74    208.88 o 
   7   4   8       90.40       73.54      7.05 o 
   8   4   8      731.14      789.34     43.50 o 
   9   4   8      907.92      964.16     60.65 o 
  10   4   8       39.43       26.82      9.17 o 
  11   4   8      265.70      305.97     23.82 o 
  12   4   8      555.13      703.46     47.06 o 
   1   5   8      550.18      515.09     21.05 o 
   2   5   8     3853.06     3737.74    156.39 o 
   3   5   8      636.15      676.91     29.51 o 
   4   5   8      549.89      556.92     24.66 o 
   5   5   8      276.21      294.97     17.33 o 
   6   5   8      318.51      343.67     21.72 o 
   7   5   8       18.11       10.88      4.51 o 
   8   5   8        2.24       -2.63      5.18 o 
   9   5   8        8.68       -2.62      7.03 o 
  10   5   8      330.37      358.18     26.39 o 
  11   5   8        4.08       -2.89     11.11 o 
  12   5   8       16.09       15.77     11.80 o 
   0   6   8     4251.70     4173.15    296.64 o 
   1   6   8      186.99      166.70      8.48 o 
   2   6   8      440.33      434.99     19.52 o 
   3   6   8     1167.74     1212.94     51.90 o 
   4   6   8        2.96       -2.74      3.61 o 
   5   6   8      300.97      332.62     19.29 o 
   6   6   8      623.05      597.06     34.99 o 
   7   6   8      184.86      166.78     14.40 o 
   8   6   8      363.60      332.09     18.25 o 
   9   6   8       70.29       59.07     10.13 o 
  10   6   8       22.32       17.35      8.89 o 
  11   6   8       14.08        9.03     14.31 o 
  12   6   8       28.83       50.33     15.53 o 
   1   7   8      429.21      453.04     22.32 o 
   2   7   8     2768.47     2683.13    123.25 o 
   3   7   8        7.64       16.93      4.28 o 
   4   7   8     1879.94     1731.29     89.29 o 
   5   7   8     1971.53     1882.06    104.28 o 
   6   7   8      235.78      261.69     17.06 o 
   7   7   8       25.88       26.53      6.29 o 
   8   7   8      714.39      746.23     63.22 o 
   9   7   8      106.59       76.78     16.44 o 
  10   7   8      482.29      505.21     73.46 o 
  11   7   8      246.42      242.15     39.98 o 
   0   8   8     4492.83     4440.69    315.23 o 
   1   8   8        0.83        1.39      4.12 o 
   2   8   8     1343.24     1365.56     63.33 o 
   3   8   8        5.03        3.97      4.69 o 
   4   8   8     1143.59     1209.02     62.92 o 
   5   8   8       36.23       26.45      5.61 o 
   6   8   8      971.14     1024.52     59.43 o 
   7   8   8     1453.79     1461.50     90.48 o 
   8   8   8      774.21      851.38     54.81 o 
   9   8   8      369.56      383.82     48.47 o 
  10   8   8       56.80       62.39     10.40 o 
  11   8   8       82.90       65.25     14.27 o 
   1   9   8      672.12      667.60     34.96 o 
   2   9   8       86.68       90.37      7.84 o 
   3   9   8      395.90      396.54     22.85 o 
   4   9   8      138.84      136.81     10.41 o 
   5   9   8       13.35       25.93      6.31 o 
   6   9   8       90.47       88.88     12.51 o 
   7   9   8      154.74      123.33     20.14 o 
   8   9   8       39.42       18.28      8.94 o 
   9   9   8        0.26       -5.10      6.80 o 
  10   9   8        7.98        9.08      9.43 o 
   0  10   8     1663.85     1942.65    139.27 o 
   1  10   8       12.32       13.90      5.40 o 
   2  10   8       26.51       35.22      6.84 o 
   3  10   8      153.91      174.44     15.34 o 
   4  10   8      218.70      205.37     13.61 o 
   5  10   8       24.46       11.56      5.98 o 
   6  10   8      178.31      170.04     28.51 o 
   7  10   8       80.69       68.21     11.97 o 
   8  10   8       24.14       21.30      7.17 o 
   9  10   8       22.82       18.95      7.61 o 
  10  10   8      104.75      132.88     25.06 o 
   1  11   8        2.35       -2.38      4.98 o 
   2  11   8      535.91      520.48     32.53 o 
   3  11   8       12.61       -0.50      5.76 o 
   4  11   8      708.56      638.24     46.66 o 
   5  11   8      573.09      537.51     49.35 o 
   6  11   8       27.57       16.68      8.65 o 
   7  11   8      197.08      172.38     29.08 o 
   8  11   8      298.29      340.77     36.37 o 
   9  11   8       14.75       -7.37     25.62 o 
   0  12   8      544.21      580.49     74.61 o 
   1  12   8      115.20       91.76     13.20 o 
   2  12   8      152.27      162.82     19.02 o 
   3  12   8        5.49        7.98      5.94 o 
   4  12   8       16.51       11.13      7.32 o 
   5  12   8       11.34       14.16      7.33 o 
   6  12   8      142.57      142.88     26.79 o 
   7  12   8       29.45       27.48      7.69 o 
   8  12   8       84.49      103.77     16.62 o 
   1  13   8       35.63       26.48      7.49 o 
   2  13   8       65.11       74.44     15.05 o 
   3  13   8       27.03       25.39      7.04 o 
   4  13   8        0.11        9.47      7.33 o 
   5  13   8       52.80       46.43     10.01 o 
   6  13   8       44.70       64.90     19.04 o 
   7  13   8       13.54       18.36     23.70 o 
   0  14   8       87.22       61.54     15.69 o 
   1  14   8       19.79       10.22      6.99 o 
   2  14   8       28.23       21.00      7.23 o 
   3  14   8       84.64       95.54     14.26 o 
   4  14   8       96.01      128.33     17.89 o 
   5  14   8       43.95       60.98     24.54 o 
   1  15   8      159.47      137.50     41.55 o 
   2  15   8      165.52      193.65     48.53 o 
   3  15   8        0.02       27.63     21.26 o 
   1   1   9     8584.06     8311.05    323.57 o 
   2   1   9     3417.34     3462.09    141.70 o 
   3   1   9     1192.69     1385.17     56.81 o 
   4   1   9     1355.57     1279.40     52.51 o 
   5   1   9     3711.88     3495.14    128.46 o 
   6   1   9       86.94       99.65      5.84 o 
   7   1   9     3405.78     3324.44    174.53 o 
   8   1   9     1689.56     1655.06     88.29 o 
   9   1   9       55.18       46.93      8.87 o 
  10   1   9      347.51      351.11     25.81 o 
  11   1   9      560.43      533.15     37.14 o 
  12   1   9        8.36       -7.05      9.64 o 
  13   1   9      220.62      238.71     26.48 o 
   0   2   9    12637.81    12378.12    639.12 o 
   1   2   9     3980.88     3954.23    165.36 o 
   2   2   9     1977.03     2105.87     82.58 o 
   3   2   9    21706.44    22381.80    867.65 o 
   4   2   9      671.30      812.60     32.42 o 
   5   2   9     3139.69     2938.73    115.09 o 
   6   2   9     2500.19     2332.00     95.50 o 
   7   2   9      276.34      279.33     19.97 o 
   8   2   9     1738.29     1716.63     91.59 o 
   9   2   9      828.89      814.91     52.30 o 
  10   2   9       35.35       35.37      9.25 o 
  11   2   9      225.16      277.65     22.32 o 
  12   2   9      291.88      296.29     24.43 o 
   1   3   9     5698.62     5598.12    205.07 o 
   2   3   9       42.78       35.92      2.67 o 
   3   3   9      140.66      186.33      8.28 o 
   4   3   9     2768.94     2843.80    111.41 o 
   5   3   9      819.40      771.81     33.38 o 
   6   3   9        0.03        2.96      3.81 o 
   7   3   9     1511.50     1469.92     72.93 o 
   8   3   9       65.98       59.47      8.86 o 
   9   3   9      186.12      170.05     14.46 o 
  10   3   9       10.54       13.73      8.09 o 
  11   3   9      185.97      185.21     17.63 o 
  12   3   9       12.37        4.01      9.35 o 
   0   4   9       20.45       33.38      4.58 o 
   1   4   9      957.24      980.71     38.74 o 
   2   4   9      407.19      498.46     20.42 o 
   3   4   9      305.14      327.95     13.95 o 
   4   4   9        0.46       -0.97      2.48 o 
   5   4   9       20.64       15.25      3.95 o 
   6   4   9       78.62       90.79      8.36 o 
   7   4   9      294.31      314.11     18.03 o 
   8   4   9       15.45       11.24      6.11 o 
   9   4   9      567.81      547.95     36.62 o 
  10   4   9      178.37      177.25     16.41 o 
  11   4   9       14.38       13.65      9.11 o 
  12   4   9        2.72       -6.30      9.57 o 
   1   5   9    12649.03    13042.80    505.41 o 
   2   5   9     3188.72     3272.91    127.30 o 
   3   5   9        1.33        2.54      2.73 o 
   4   5   9      553.96      583.70     25.81 o 
   5   5   9     1948.46     1832.60    100.43 o 
   6   5   9       11.94        3.40      4.99 o 
   7   5   9     1194.55     1243.84     70.65 o 
   8   5   9      581.47      578.52     33.12 o 
   9   5   9       47.13       39.73      8.57 o 
  10   5   9      183.15      199.17     17.37 o 
  11   5   9      233.28      260.37     21.96 o 
  12   5   9        0.39       -6.94     11.32 o 
   0   6   9     1103.89      990.87     52.55 o 
   1   6   9     1037.29      989.38     42.26 o 
   2   6   9      870.94      931.86     39.97 o 
   3   6   9     3399.35     3304.05    138.57 o 
   4   6   9      319.78      341.33     19.46 o 
   5   6   9      126.20      138.66     10.78 o 
   6   6   9      512.44      552.53     33.00 o 
   7   6   9      146.50      138.26     16.70 o 
   8   6   9      370.40      364.81     43.00 o 
   9   6   9      985.89     1116.58     78.33 o 
  10   6   9       25.73        8.65      8.52 o 
  11   6   9      349.70      361.78     39.73 o 
  12   6   9      114.28      170.29     25.53 o 
   1   7   9      289.48      290.07     15.02 o 
   2   7   9        4.71        9.35      3.66 o 
   3   7   9      102.56       95.44      6.89 o 
   4   7   9      985.34     1015.68     53.62 o 
   5   7   9       50.71       62.04      7.56 o 
   6   7   9      396.21      366.71     22.73 o 
   7   7   9       82.99       80.06      9.72 o 
   8   7   9       75.97       73.98     15.13 o 
   9   7   9       20.89       11.79      7.73 o 
  10   7   9       77.22       78.01     11.66 o 
  11   7   9       39.84       35.67     11.51 o 
   0   8   9     1332.66     1549.74    110.03 o 
   1   8   9       59.03       64.94      6.46 o 
   2   8   9      104.77      118.99      8.01 o 
   3   8   9      891.98      972.14     51.24 o 
   4   8   9        8.98       16.49      6.30 o 
   5   8   9      509.35      497.94     31.33 o 
   6   8   9      310.70      316.68     19.88 o 
   7   8   9       16.06       24.21      6.24 o 
   8   8   9       33.90       35.44      8.33 o 
   9   8   9      242.61      211.52     33.05 o 
  10   8   9       73.42       60.79     10.75 o 
  11   8   9        9.01        8.95     11.95 o 
   1   9   9      665.61      721.27     38.07 o 
   2   9   9      931.87      981.54     50.38 o 
   3   9   9        9.98        4.64      5.33 o 
   4   9   9      578.56      564.16     30.23 o 
   5   9   9     1386.82     1415.29     86.99 o 
   6   9   9       76.65       67.40     10.82 o 
   7   9   9      300.39      259.00     29.39 o 
   8   9   9      379.39      386.85     59.62 o 
   9   9   9       21.35       11.57      6.92 o 
  10   9   9      110.71       81.54     24.08 o 
   0  10   9      844.04      800.18     68.08 o 
   1  10   9      485.61      503.96     27.04 o 
   2  10   9      172.12      175.65     14.03 o 
   3  10   9      344.23      357.61     23.39 o 
   4  10   9      232.62      222.31     14.65 o 
   5  10   9      136.86      164.81     19.22 o 
   6  10   9       61.21       62.06      9.52 o 
   7  10   9      291.60      256.91     27.51 o 
   8  10   9      149.58      121.03     16.19 o 
   9  10   9      161.10      145.19     43.39 o 
  10  10   9        0.07      -15.92     15.92 o 
   1  11   9       55.67       50.71      6.92 o 
   2  11   9        6.61       11.37      6.01 o 
   3  11   9       72.25       67.06      9.04 o 
   4  11   9        3.85       -0.77      6.43 o 
   5  11   9        0.07       -1.73      6.19 o 
   6  11   9        0.57       -1.02      5.94 o 
   7  11   9        0.99        5.36      5.57 o 
   8  11   9       10.26        0.66      5.97 o 
   9  11   9        3.75       -8.03     11.70 o 
   0  12   9       17.34       15.10      8.85 o 
   1  12   9      300.12      294.42     25.15 o 
   2  12   9      131.92      130.45     12.62 o 
   3  12   9       96.19      114.94     12.46 o 
   4  12   9      111.40       89.81     11.43 o 
   5  12   9       21.77       22.80      9.07 o 
   6  12   9      118.78      115.22     23.05 o 
   7  12   9      123.05      132.42     29.90 o 
   8  12   9        0.44       -6.18     11.12 o 
   1  13   9      272.85      283.64     36.96 o 
   2  13   9      151.91      149.51     23.99 o 
   3  13   9        0.00        4.99      6.53 o 
   4  13   9      122.96      140.07     21.49 o 
   5  13   9      383.88      415.49     88.92 o 
   6  13   9        0.60      -15.14     15.95 o 
   7  13   9       69.75       96.20     26.98 o 
   0  14   9       69.93       72.79     16.92 o 
   1  14   9       29.45       22.81      7.53 o 
   2  14   9       35.43       19.79      7.59 o 
   3  14   9       80.99       66.17     10.84 o 
   4  14   9        0.21       -0.85     15.67 o 
   5  14   9       58.64       49.46     24.45 o 
   1  15   9       19.09        4.96      9.60 o 
   2  15   9        9.08       18.95     14.99 o 
   3  15   9        0.39       -5.43     20.14 o 
   0   0  10      811.36      694.50     59.84 o 
   1   0  10     4504.38     4202.46    248.13 o 
   2   0  10       28.84       29.52      7.46 o 
   3   0  10    15509.67    14472.13    943.28 o 
   4   0  10    24176.65    25879.95   1523.69 o 
   5   0  10    21064.36    20926.99   1228.08 o 
   6   0  10      205.37      174.36     12.17 o 
   7   0  10      520.10      516.75     37.12 o 
   8   0  10      384.93      366.11     36.75 o 
   9   0  10     2025.56     2062.32    180.07 o 
  10   0  10      260.63      241.47     27.97 o 
  11   0  10      625.57      624.10     59.94 o 
  12   0  10        8.73      -12.20     12.20 o 
   1   1  10     1796.67     1686.32     66.20 o 
   2   1  10     4093.72     4205.84    171.12 o 
   3   1  10        9.76        6.73      2.33 o 
   4   1  10     4492.75     4412.71    179.49 o 
   5   1  10     8351.64     8016.63    325.16 o 
   6   1  10      255.10      289.17     15.21 o 
   7   1  10      848.46      854.78     46.98 o 
   8   1  10     1004.89     1001.14     54.58 o 
   9   1  10      356.24      377.15     27.19 o 
  10   1  10        4.08       -5.67      6.83 o 
  11   1  10      511.25      508.71     35.64 o 
  12   1  10        2.49       -4.96      8.76 o 
   0   2  10        4.80        8.43      3.19 o 
   1   2  10       13.89       21.80      2.11 o 
   2   2  10      763.35      835.48     33.57 o 
   3   2  10       30.38       82.96     11.33 o 
   4   2  10     1938.68     1974.45     77.97 o 
   5   2  10      126.30      134.61      7.18 o 
   6   2  10       25.04       27.67      3.42 o 
   7   2  10      441.02      499.95     32.68 o 
   8   2  10        9.00        8.25      5.58 o 
   9   2  10        4.10       -5.17      6.41 o 
  10   2  10       57.09       46.64      9.33 o 
  11   2  10        3.78        4.70      8.69 o 
  12   2  10        0.57       -8.65      8.65 o 
   1   3  10    22529.97    22776.87    832.15 o 
   2   3  10      826.16      878.79     35.08 o 
   3   3  10      180.79      230.75     10.08 o 
   4   3  10     2046.65     2156.53     84.55 o 
   5   3  10     6694.29     6478.52    285.18 o 
   6   3  10       78.12       78.44      7.65 o 
   7   3  10     2536.44     2445.85    147.06 o 
   8   3  10       57.16       61.49      8.87 o 
   9   3  10        0.02       -3.03      6.68 o 
  10   3  10        0.66       -3.33      7.10 o 
  11   3  10      180.64      204.49     18.97 o 
  12   3  10       10.61        3.62      9.89 o 
   0   4  10      309.02      303.71     17.10 o 
   1   4  10     3297.41     3027.90    111.49 o 
   2   4  10     1983.06     2035.39     79.65 o 
   3   4  10     6741.73     6092.95    237.09 o 
   4   4  10      830.09      962.98     41.14 o 
   5   4  10     2150.75     1832.55     89.71 o 
   6   4  10       87.39       78.54      7.92 o 
   7   4  10      143.51      142.75     12.66 o 
   8   4  10      537.82      554.30     36.62 o 
   9   4  10     2645.21     2502.16    150.57 o 
  10   4  10       48.98       71.01     15.35 o 
  11   4  10      572.98      621.79     43.02 o 
  12   4  10        3.63       -7.61     10.46 o 
   1   5  10     3404.02     3297.48    128.64 o 
   2   5  10      520.97      562.52     23.19 o 
   3   5  10     1438.35     1563.23     65.95 o 
   4   5  10       12.05       11.90      3.04 o 
   5   5  10      551.13      582.86     34.23 o 
   6   5  10        0.21       -4.47      4.47 o 
   7   5  10       96.60      102.48     10.35 o 
   8   5  10      204.39      217.87     17.62 o 
   9   5  10        0.54       10.03      7.94 o 
  10   5  10        5.76       -7.62      7.62 o 
  11   5  10      186.18      204.09     19.61 o 
  12   5  10       23.89       16.74     13.61 o 
   0   6  10       53.96       70.16      6.14 o 
   1   6  10       13.50       13.96      3.08 o 
   2   6  10       44.08       70.59      4.96 o 
   3   6  10     1218.76     1145.57     49.00 o 
   4   6  10     1209.88     1298.54     75.59 o 
   5   6  10       48.47       47.38      6.70 o 
   6   6  10       31.35       34.51      6.15 o 
   7   6  10      480.77      506.30     30.33 o 
   8   6  10        0.05       -3.57      5.31 o 
   9   6  10      233.17      243.36     27.66 o 
  10   6  10        3.41        0.33      8.03 o 
  11   6  10       12.43       12.28     14.47 o 
   1   7  10     9326.61     9510.23    397.29 o 
   2   7  10       64.66       67.86      5.09 o 
   3   7  10       29.65       30.45      6.08 o 
   4   7  10      360.10      394.73     22.66 o 
   5   7  10     1565.73     1499.72     91.36 o 
   6   7  10        2.38        0.68      5.54 o 
   7   7  10     2661.67     2714.32    160.17 o 
   8   7  10       70.19       50.68      9.36 o 
   9   7  10        0.06        6.97      7.32 o 
  10   7  10        6.77        5.31      8.67 o 
  11   7  10      169.04      183.26     22.18 o 
   0   8  10       50.02       72.01      9.73 o 
   1   8  10      309.88      351.51     19.95 o 
   2   8  10      341.76      393.12     19.97 o 
   3   8  10      587.17      596.39     32.72 o 
   4   8  10      516.23      516.80     31.12 o 
   5   8  10      219.26      269.55     17.43 o 
   6   8  10      244.85      217.89     23.91 o 
   7   8  10      112.01      123.76     12.89 o 
   8   8  10      105.51       86.96     16.54 o 
   9   8  10      987.72     1129.88     79.93 o 
  10   8  10        0.02       -0.31      7.95 o 
  11   8  10      112.82      142.76     25.62 o 
   1   9  10      987.74      992.71     50.98 o 
   2   9  10      533.89      560.04     27.75 o 
   3   9  10      193.88      179.39     12.59 o 
   4   9  10      142.63      152.01     12.09 o 
   5   9  10      239.25      218.17     18.97 o 
   6   9  10       58.98       33.66      8.65 o 
   7   9  10        0.67        1.23      5.70 o 
   8   9  10        9.26       -0.09      9.02 o 
   9   9  10       51.67       31.07     11.91 o 
  10   9  10        9.17        0.52     11.72 o 
   0  10  10      125.50      178.66     17.58 o 
   1  10  10      827.89      899.27     45.21 o 
   2  10  10       34.68       42.24      7.78 o 
   3  10  10      950.14      971.57     50.96 o 
   4  10  10       83.77       86.72     10.03 o 
   5  10  10      150.83      141.16     16.95 o 
   6  10  10       73.58       55.55     10.44 o 
   7  10  10       24.68       22.93      6.60 o 
   8  10  10       24.21       19.81      7.37 o 
   9  10  10      134.52      159.61     22.10 o 
   1  11  10      777.12      823.86     42.47 o 
   2  11  10      383.36      375.80     24.76 o 
   3  11  10       94.54       89.55     10.18 o 
   4  11  10      108.41       78.10     10.58 o 
   5  11  10      690.84      690.97     50.32 o 
   6  11  10       12.89        2.17      5.58 o 
   7  11  10      313.19      302.93     35.61 o 
   8  11  10        6.95      -11.91     12.13 o 
   9  11  10        8.15       -4.32     13.66 o 
   0  12  10       44.80       48.14     10.50 o 
   1  12  10        7.08        0.90      6.13 o 
   2  12  10       24.20       19.83      7.05 o 
   3  12  10      492.58      485.25     61.03 o 
   4  12  10       23.76       33.25      8.93 o 
   5  12  10      235.71      212.37     28.31 o 
   6  12  10       11.15       18.75      6.54 o 
   7  12  10        0.61        6.02     11.80 o 
   8  12  10        5.62        3.71     13.48 o 
   1  13  10        0.23        6.13      6.64 o 
   2  13  10        1.49        4.68      7.00 o 
   3  13  10        6.39        2.28      8.09 o 
   4  13  10        7.25        5.31      7.46 o 
   5  13  10       14.46       13.63      7.92 o 
   6  13  10       25.32       39.46     17.94 o 
   0  14  10       41.87       19.34     10.87 o 
   1  14  10      112.46      119.57     13.98 o 
   2  14  10        0.04       -5.81      8.25 o 
   3  14  10      219.64      246.32     24.39 o 
   4  14  10        3.16        0.43     15.73 o 
   5  14  10       19.50       18.17     22.95 o 
   1  15  10       98.14       95.17     25.48 o 
   2  15  10        3.44        4.96     21.64 o 
   3  15  10        0.67       19.48     21.92 o 
   1   1  11     3978.45     3964.49    154.69 o 
   2   1  11     2393.07     2423.16     98.96 o 
   3   1  11     1442.53     1562.80     64.20 o 
   4   1  11     3925.12     3991.26    162.39 o 
   5   1  11     9730.04     9495.52    403.03 o 
   6   1  11      106.55      125.00      7.30 o 
   7   1  11     2049.24     1909.81     90.58 o 
   8   1  11      606.26      613.03     34.84 o 
   9   1  11       27.01       15.62      9.73 o 
  10   1  11        7.74       -0.05      7.36 o 
  11   1  11      407.79      439.42     31.97 o 
  12   1  11        0.00       -6.77      8.84 o 
   0   2  11     2986.35     3007.93    157.14 o 
   1   2  11     1719.32     1657.91     61.37 o 
   2   2  11      361.55      321.23     13.47 o 
   3   2  11     5267.83     4626.96    187.81 o 
   4   2  11      921.95      983.23     40.88 o 
   5   2  11     2954.95     2967.60    121.19 o 
   6   2  11      879.49      876.33     42.20 o 
   7   2  11     1216.45     1291.56     79.52 o 
   8   2  11      224.98      223.89     15.26 o 
   9   2  11     2927.60     2794.62    168.68 o 
  10   2  11      991.19      965.54     62.47 o 
  11   2  11      361.49      377.52     28.35 o 
  12   2  11       74.44       82.27     12.57 o 
   1   3  11     4024.51     3948.76    144.95 o 
   2   3  11     2351.19     2602.33    102.06 o 
   3   3  11      281.57      315.77     13.53 o 
   4   3  11     2842.49     2806.65    114.26 o 
   5   3  11     2495.85     2345.12     96.11 o 
   6   3  11      126.41      136.64     11.34 o 
   7   3  11      574.91      524.48     34.53 o 
   8   3  11        0.39        2.88      5.67 o 
   9   3  11      438.39      470.31     31.86 o 
  10   3  11        1.37       -4.26      7.39 o 
  11   3  11      254.83      288.56     23.57 o 
  12   3  11        0.20       -3.97     10.99 o 
   0   4  11      581.13      650.72     35.04 o 
   1   4  11       45.23       59.85      3.56 o 
   2   4  11      870.20     1007.95     40.22 o 
   3   4  11     2865.12     2796.59    109.29 o 
   4   4  11      491.41      527.18     22.73 o 
   5   4  11       13.73       11.44      3.77 o 
   6   4  11       55.41       58.82      7.99 o 
   7   4  11        0.39       -3.36      5.66 o 
   8   4  11       47.41       37.31      7.83 o 
   9   4  11      303.61      322.45     23.75 o 
  10   4  11       80.04       71.83     13.82 o 
  11   4  11       78.35       89.30     13.04 o 
  12   4  11        8.70       -7.55     12.41 o 
   1   5  11     8590.66     8462.56    328.75 o 
   2   5  11     3488.36     3607.59    140.45 o 
   3   5  11       75.18      107.10      5.95 o 
   4   5  11     1169.12     1169.52     52.51 o 
   5   5  11     1749.36     1700.47     92.91 o 
   6   5  11      402.08      411.85     23.72 o 
   7   5  11     1636.42     1638.80    100.70 o 
   8   5  11      153.61      185.03     15.52 o 
   9   5  11      158.65      147.76     14.52 o 
  10   5  11       69.08       63.43     10.71 o 
  11   5  11      301.79      377.71     29.12 o 
  12   5  11        0.78        3.83     12.71 o 
   0   6  11      852.76      887.40     47.55 o 
   1   6  11     2508.33     2671.03    104.21 o 
   2   6  11      485.81      489.02     20.48 o 
   3   6  11     5219.32     4909.33    205.65 o 
   4   6  11      166.49      156.61     11.82 o 
   5   6  11     1467.39     1563.21    100.29 o 
   6   6  11     1329.15     1360.61     75.98 o 
   7   6  11      195.23      191.53     18.28 o 
   8   6  11        9.68        5.19      6.73 o 
   9   6  11     1076.79     1018.20    116.41 o 
  10   6  11        7.59        4.03      8.60 o 
  11   6  11      238.08      309.84     45.16 o 
   1   7  11      322.11      350.57     16.38 o 
   2   7  11       54.60       66.68      5.15 o 
   3   7  11      586.65      659.53     29.19 o 
   4   7  11      240.07      245.65     16.67 o 
   5   7  11      784.88      786.50     45.39 o 
   6   7  11      291.68      305.45     19.81 o 
   7   7  11       74.71       80.85      9.53 o 
   8   7  11       15.85       16.73      7.17 o 
   9   7  11       14.99       14.98      7.23 o 
  10   7  11        2.19        3.88      7.95 o 
  11   7  11        1.96       -9.18     23.46 o 
   0   8  11     1396.42     1432.86    103.31 o 
   1   8  11      377.42      385.45     19.75 o 
   2   8  11      132.88      155.59      9.58 o 
   3   8  11     1786.65     1791.24     91.58 o 
   4   8  11       32.18       38.92      7.44 o 
   5   8  11       83.82       84.23      9.30 o 
   6   8  11      161.78      159.96     18.88 o 
   7   8  11      191.74      185.93     25.60 o 
   8   8  11        3.91       -0.40      6.37 o 
   9   8  11       67.18       57.41     10.13 o 
  10   8  11        6.74        5.61      7.94 o 
   1   9  11     1828.06     1915.38     96.85 o 
   2   9  11        4.25        2.39      4.53 o 
   3   9  11       30.43       42.54      6.58 o 
   4   9  11      606.41      609.55     48.36 o 
   5   9  11     1379.91     1339.86     73.36 o 
   6   9  11       15.74       12.58      6.12 o 
   7   9  11     1176.17     1249.99     84.02 o 
   8   9  11       88.69       64.91     19.16 o 
   9   9  11       11.43        5.82      7.70 o 
  10   9  11       43.43       32.80     13.10 o 
   0  10  11       17.20       12.48      8.01 o 
   1  10  11       15.77       13.21      5.71 o 
   2  10  11      418.62      434.12     27.93 o 
   3  10  11     1117.72     1178.00     66.09 o 
   4  10  11       51.29       51.46      8.64 o 
   5  10  11      537.28      513.98     52.36 o 
   6  10  11      171.63      148.01     22.11 o 
   7  10  11       19.38       16.79     10.95 o 
   8  10  11        7.69       10.09      6.23 o 
   9  10  11      456.68      501.68     52.58 o 
   1  11  11      138.58      162.25     12.13 o 
   2  11  11       73.81       68.15      9.12 o 
   3  11  11       29.46       20.63      8.29 o 
   4  11  11        0.53       11.59      7.21 o 
   5  11  11        1.34        9.14      6.74 o 
   6  11  11        7.12        3.12      6.01 o 
   7  11  11       37.23       28.28      9.57 o 
   8  11  11       27.97       28.30     13.64 o 
   0  12  11       71.16       87.88     12.83 o 
   1  12  11       19.32       25.51      7.71 o 
   2  12  11      143.68      122.56     11.77 o 
   3  12  11      373.71      375.27     35.45 o 
   4  12  11      225.50      220.61     28.90 o 
   5  12  11        2.01        0.91      6.57 o 
   6  12  11      171.67      179.89     34.71 o 
   7  12  11       40.16       43.38     15.12 o 
   1  13  11      541.17      511.94     47.45 o 
   2  13  11       52.07       58.81     10.57 o 
   3  13  11       11.17        3.89      8.62 o 
   4  13  11       91.43      104.42     13.24 o 
   5  13  11      180.60      207.81     22.47 o 
   6  13  11       20.32       20.03     16.69 o 
   0  14  11       40.61       30.39     13.25 o 
   1  14  11       56.95       54.72      9.85 o 
   2  14  11        9.79       12.94      9.15 o 
   3  14  11      121.34      136.65     18.30 o 
   4  14  11        8.48       27.26     22.10 o 
   5  14  11       56.36       77.56     24.92 o 
   2  15  11        2.18      -21.07     21.07 o 
   0   0  12    10288.15     9990.96    828.58 o 
   1   0  12     3580.20     3351.38    197.07 o 
   2   0  12     3164.38     3039.14    199.51 o 
   3   0  12    11925.21    11608.54    757.24 o 
   4   0  12     3911.64     3654.88    239.05 o 
   5   0  12     1782.89     1756.77     99.76 o 
   6   0  12     1806.12     1705.75     97.06 o 
   7   0  12      151.59      143.36     11.27 o 
   8   0  12      170.78      169.97     21.36 o 
   9   0  12      521.83      503.31     52.12 o 
  10   0  12      773.22      717.74     67.72 o 
  11   0  12       99.47       91.33     33.44 o 
  12   0  12      514.24      596.01     74.79 o 
   1   1  12     1870.97     1805.87     66.50 o 
   2   1  12     5634.89     5716.04    232.64 o 
   3   1  12     2839.08     2830.44    115.57 o 
   4   1  12    12695.80    12399.56    501.88 o 
   5   1  12      207.71      168.01      9.02 o 
   6   1  12      251.57      264.03     13.08 o 
   7   1  12     1036.34     1006.59     49.03 o 
   8   1  12      187.34      201.89     13.91 o 
   9   1  12        2.03       -3.77      6.25 o 
  10   1  12      216.37      253.63     20.72 o 
  11   1  12      257.17      279.81     22.79 o 
  12   1  12        5.57      -10.01     10.01 o 
   0   2  12      919.12      899.83     47.69 o 
   1   2  12       69.31       62.95      3.39 o 
   2   2  12     1096.95     1118.53     44.13 o 
   3   2  12     1482.08     1549.29     63.43 o 
   4   2  12       59.00       76.96      5.04 o 
   5   2  12      106.67      109.23      6.70 o 
   6   2  12        7.71        9.07      3.60 o 
   7   2  12      427.07      431.55     29.03 o 
   8   2  12      145.80      163.02     12.33 o 
   9   2  12       32.11       27.99      8.26 o 
  10   2  12       44.73       38.66      8.86 o 
  11   2  12        6.38        3.81      8.74 o 
  12   2  12       26.87       30.57     23.18 o 
   1   3  12     3528.46     3498.67    128.70 o 
   2   3  12     3364.30     3158.10    123.28 o 
   3   3  12       39.59       43.05      3.71 o 
   4   3  12     1853.75     1646.14     67.71 o 
   5   3  12      501.15      470.81     21.42 o 
   6   3  12      285.28      292.49     20.76 o 
   7   3  12      682.49      668.81     43.24 o 
   8   3  12      734.27      794.30     50.48 o 
   9   3  12       54.51       54.22     15.79 o 
  10   3  12      468.68      474.65     33.45 o 
  11   3  12      322.93      348.15     26.80 o 
  12   3  12        9.54        2.00     10.99 o 
   0   4  12    15367.91    15657.94    809.11 o 
   1   4  12     5401.56     5439.71    199.49 o 
   2   4  12     3153.55     2997.00    117.30 o 
   3   4  12     6612.68     6637.48    258.23 o 
   4   4  12     3046.14     3050.30    124.43 o 
   5   4  12      130.80      129.71      7.81 o 
   6   4  12     2606.14     2550.29    153.68 o 
   7   4  12      301.89      301.88     21.78 o 
   8   4  12      342.67      349.04     24.82 o 
   9   4  12      198.12      193.83     16.57 o 
  10   4  12      235.54      205.59     22.81 o 
  11   4  12       57.65       75.70     12.64 o 
  12   4  12      160.62      168.18     47.54 o 
   1   5  12      674.67      728.84     29.68 o 
   2   5  12     1335.21     1361.39     53.77 o 
   3   5  12      672.21      691.51     28.00 o 
   4   5  12     1931.24     1876.30     83.18 o 
   5   5  12      212.14      199.69     13.90 o 
   6   5  12      445.13      433.78     26.96 o 
   7   5  12      493.59      442.59     30.22 o 
   8   5  12      211.10      215.03     17.43 o 
   9   5  12      107.09      103.29     12.26 o 
  10   5  12      158.73      196.05     17.54 o 
  11   5  12       37.66       48.66     11.81 o 
   0   6  12       34.96       62.65      6.18 o 
   1   6  12        4.52        9.78      3.02 o 
   2   6  12     1188.86     1225.51     48.44 o 
   3   6  12       70.31       84.36      6.12 o 
   4   6  12      985.41     1025.06     50.92 o 
   5   6  12       12.21        9.63      5.11 o 
   6   6  12      500.01      496.44     33.15 o 
   7   6  12      238.53      243.75     25.62 o 
   8   6  12        8.35        7.49      7.15 o 
   9   6  12      278.97      261.83     36.14 o 
  10   6  12       12.77        9.00      8.90 o 
  11   6  12       14.60       17.14     17.14 o 
   1   7  12     2328.38     2338.48     91.72 o 
   2   7  12      820.20      839.01     36.51 o 
   3   7  12      301.99      310.66     15.65 o 
   4   7  12      466.33      440.06     26.67 o 
   5   7  12     1008.15     1085.45     61.11 o 
   6   7  12       27.59       25.56      6.87 o 
   7   7  12      878.99      882.21     61.39 o 
   8   7  12      996.55     1014.18     91.43 o 
   9   7  12      248.75      239.28     33.97 o 
  10   7  12      391.92      379.90     28.39 o 
  11   7  12       85.82       62.82     14.45 o 
   0   8  12     5431.27     5626.09    399.03 o 
   1   8  12      492.77      534.17     26.40 o 
   2   8  12      924.49      925.32     44.15 o 
   3   8  12     4601.89     4490.46    243.51 o 
   4   8  12       19.10       12.95      6.20 o 
   5   8  12     1097.94     1084.12     60.48 o 
   6   8  12     1178.37     1222.64     74.66 o 
   7   8  12       38.45       22.93      6.86 o 
   8   8  12      252.44      228.11     36.31 o 
   9   8  12       34.14       33.41     13.88 o 
  10   8  12        0.87       -3.91     20.33 o 
   1   9  12      276.20      303.59     18.21 o 
   2   9  12        8.99        8.52      4.70 o 
   3   9  12      350.23      356.00     24.40 o 
   4   9  12        1.50        5.46      6.35 o 
   5   9  12       67.66       61.42      8.77 o 
   6   9  12      123.48       90.37     11.66 o 
   7   9  12      208.37      205.94     27.65 o 
   8   9  12       11.13        7.57      7.03 o 
   9   9  12        4.76        1.76      7.22 o 
  10   9  12        0.75      -14.56     14.56 o 
   0  10  12       97.49      124.70     14.25 o 
   1  10  12        6.99        5.32      5.47 o 
   2  10  12       98.79      131.12     12.18 o 
   3  10  12      477.26      469.48     28.56 o 
   4  10  12      110.51       93.25     11.09 o 
   5  10  12      166.18      141.01     15.48 o 
   6  10  12      218.03      244.06     34.11 o 
   7  10  12       38.00       22.50      7.59 o 
   8  10  12       14.95        4.63      6.64 o 
   9  10  12       90.50       99.26     18.56 o 
   1  11  12     1330.19     1346.85     68.89 o 
   2  11  12     1025.65     1073.67     85.33 o 
   3  11  12      188.39      170.16     22.56 o 
   4  11  12      461.21      466.56     56.46 o 
   5  11  12      145.22      137.59     17.16 o 
   6  11  12       51.04       45.48      8.28 o 
   7  11  12      201.18      215.90     40.27 o 
   8  11  12       74.07       65.22     16.64 o 
   0  12  12      124.08      178.26     18.67 o 
   1  12  12      160.21      173.72     14.49 o 
   2  12  12       22.99       26.48      9.26 o 
   3  12  12      231.43      172.20     20.79 o 
   4  12  12       12.68       14.74      8.30 o 
   5  12  12       68.28       47.80     12.28 o 
   6  12  12       88.53       63.37     12.70 o 
   7  12  12       11.21       -2.68     13.05 o 
   1  13  12       11.60       11.98      7.41 o 
   2  13  12       11.05       30.93      9.50 o 
   3  13  12       42.66       49.39     10.93 o 
   4  13  12       16.26       17.63      8.80 o 
   5  13  12       48.70       63.53     19.20 o 
   6  13  12        9.82       16.02     17.90 o 
   0  14  12      274.73      248.04     32.56 o 
   1  14  12        4.44       -0.01      9.38 o 
   2  14  12        4.91        0.30     10.10 o 
   3  14  12       73.58       83.05     15.42 o 
   4  14  12       24.03       -1.41     18.92 o 
   1   1  13       37.16       49.95      3.04 o 
   2   1  13     7609.68     7414.40    301.08 o 
   3   1  13     1182.88     1323.80     54.85 o 
   4   1  13     9483.81     9273.88    394.21 o 
   5   1  13      124.08      147.80      9.22 o 
   6   1  13      270.42      255.11     12.85 o 
   7   1  13       25.82       64.68     23.65 o 
   8   1  13     1202.47     1212.48     66.07 o 
   9   1  13       61.50       54.44      9.42 o 
  10   1  13      920.65     1002.80     64.99 o 
  11   1  13       21.45       24.13      8.91 o 
  12   1  13       37.30       20.90     11.16 o 
   0   2  13    14360.33    13807.50    715.03 o 
   1   2  13      349.14      285.69     11.61 o 
   2   2  13     5882.87     5779.79    224.27 o 
   3   2  13      760.60      819.52     34.26 o 
   4   2  13     7816.12     7847.10    333.08 o 
   5   2  13     1037.78     1074.39     47.09 o 
   6   2  13     7628.57     7245.92    307.82 o 
   7   2  13     1955.26     1901.06    114.10 o 
   8   2  13     1381.14     1345.73     72.86 o 
   9   2  13       51.06       62.24      9.83 o 
  10   2  13       73.25       65.88     10.94 o 
  11   2  13        0.40       -0.41      8.67 o 
  12   2  13      573.76      685.35     60.02 o 
   1   3  13      743.20      730.12     27.63 o 
   2   3  13     2602.66     2625.38    102.74 o 
   3   3  13     1015.97     1017.25     42.03 o 
   4   3  13     3111.84     2986.67    121.65 o 
   5   3  13        7.27       13.75      3.41 o 
   6   3  13      973.79     1038.66     64.71 o 
   7   3  13      338.51      306.77     22.11 o 
   8   3  13      382.09      432.63     29.65 o 
   9   3  13       86.77       88.14     10.84 o 
  10   3  13      123.29      148.23     15.21 o 
  11   3  13       14.59       25.98     10.14 o 
  12   3  13        0.78        1.62     12.08 o 
   0   4  13        2.00        4.45      4.78 o 
   1   4  13      289.88      333.09     13.34 o 
   2   4  13      577.97      605.22     24.50 o 
   3   4  13        4.97       10.47      3.07 o 
   4   4  13       34.66       35.48      3.84 o 
   5   4  13        0.59        5.36      3.34 o 
   6   4  13       50.03       77.42      9.04 o 
   7   4  13       15.26       20.14      6.47 o 
   8   4  13        9.19       -3.90      6.76 o 
   9   4  13       16.26        8.80      7.30 o 
  10   4  13        0.27       -8.46     14.22 o 
  11   4  13       43.08       40.84     11.21 o 
  12   4  13       32.56       45.30     25.67 o 
   1   5  13        1.81        8.32      2.57 o 
   2   5  13     2790.16     2659.49    104.20 o 
   3   5  13      477.73      550.67     23.89 o 
   4   5  13     2658.82     2512.08    102.36 o 
   5   5  13      315.08      312.51     22.03 o 
   6   5  13        4.38        4.49      6.54 o 
   7   5  13      301.90      285.04     20.99 o 
   8   5  13     1473.58     1511.86     92.91 o 
   9   5  13        7.91       -3.67      7.53 o 
  10   5  13     1113.41     1168.73     74.14 o 
  11   5  13       18.81       -4.81     17.94 o 
   0   6  13    11090.29    11654.52    603.99 o 
   1   6  13      126.82      134.54      7.14 o 
   2   6  13     1554.24     1501.90     59.39 o 
   3   6  13      861.44      896.75     38.01 o 
   4   6  13     1507.92     1507.60     74.25 o 
   5   6  13       35.94       42.62      6.88 o 
   6   6  13     2399.91     2467.81    147.56 o 
   7   6  13        1.82       -3.62      6.43 o 
   8   6  13      534.86      505.54     56.57 o 
   9   6  13      189.99      164.83     24.67 o 
  10   6  13      146.55      135.60     15.63 o 
  11   6  13        0.17        1.87     16.58 o 
   1   7  13      281.83      325.41     14.46 o 
   2   7  13      512.32      556.41     25.07 o 
   3   7  13        1.38        3.27      4.12 o 
   4   7  13        2.76        3.23      5.63 o 
   5   7  13      137.36      117.28     10.69 o 
   6   7  13        0.22        2.18      6.80 o 
   7   7  13       16.06       14.98      7.31 o 
   8   7  13      558.79      570.85     58.21 o 
   9   7  13      175.61      171.11     20.70 o 
  10   7  13      285.61      294.78     30.88 o 
  11   7  13       10.06        8.81     11.72 o 
   0   8  13      142.75      202.14     19.00 o 
   1   8  13       30.72       32.80      4.79 o 
   2   8  13      351.22      379.70     18.05 o 
   3   8  13       80.27       92.04      9.63 o 
   4   8  13      516.87      549.91     33.46 o 
   5   8  13       59.69       84.90      9.32 o 
   6   8  13      304.81      331.59     40.29 o 
   7   8  13        0.76       -5.45      5.45 o 
   8   8  13        2.41       -5.50      6.27 o 
   9   8  13       81.65       55.31     16.33 o 
  10   8  13      233.83      253.90     27.61 o 
   1   9  13       62.63       86.10      7.99 o 
   2   9  13     1640.01     1800.53     88.82 o 
   3   9  13      126.26      123.94     11.07 o 
   4   9  13     1134.15     1260.02     79.50 o 
   5   9  13        0.37       -5.53      6.69 o 
   6   9  13        0.28        3.35      6.33 o 
   7   9  13       97.48       75.25     20.50 o 
   8   9  13      645.18      649.17     48.71 o 
   9   9  13       19.43       -1.09     13.23 o 
  10   9  13      439.51      479.08     57.59 o 
   0  10  13      639.15      666.49     51.55 o 
   1  10  13      214.85      216.05     14.27 o 
   2  10  13       84.88       88.11     11.57 o 
   3  10  13      629.45      558.17     32.58 o 
   4  10  13      103.31      107.92     13.33 o 
   5  10  13       92.34       89.66     13.47 o 
   6  10  13      723.20      720.99     63.06 o 
   7  10  13        5.98       -2.39      6.16 o 
   8  10  13       92.52       63.26     15.64 o 
   9  10  13       19.29       14.77     13.46 o 
   1  11  13       44.51       69.12      8.37 o 
   2  11  13       11.84       18.53      8.35 o 
   3  11  13       42.57       42.58      9.90 o 
   4  11  13       25.23       31.95      8.80 o 
   5  11  13       22.32       17.45      7.57 o 
   6  11  13       12.15        6.27      5.71 o 
   7  11  13        3.70       -0.32      8.08 o 
   8  11  13        0.49        0.79     15.55 o 
   0  12  13      541.81      627.21     48.11 o 
   1  12  13      280.16      258.04     21.09 o 
   2  12  13        1.42       -1.12      7.73 o 
   3  12  13       80.66       48.61     10.74 o 
   4  12  13        6.55        9.54      8.29 o 
   5  12  13       39.80       35.59      9.32 o 
   6  12  13      229.88      272.12     27.82 o 
   7  12  13        0.92       -1.95     13.27 o 
   1  13  13        7.77        5.61      9.31 o 
   2  13  13      346.00      379.55     29.89 o 
   3  13  13       57.55       61.17     11.49 o 
   4  13  13      220.62      236.23     33.56 o 
   5  13  13       23.31       32.73     16.98 o 
   6  13  13        6.36       26.98     24.26 o 
   0  14  13      130.98      135.15     23.82 o 
   1  14  13        0.27       -1.36     10.07 o 
   2  14  13       21.86       28.04     11.43 o 
   3  14  13        2.61       20.79     19.58 o 
   4  14  13       65.63       83.27     26.70 o 
   0   0  14    33126.91    34208.89   2832.78 o 
   1   0  14     1249.90     1342.48     79.61 o 
   2   0  14     9552.68     9351.98    551.81 o 
   3   0  14     2496.56     2370.61    156.29 o 
   4   0  14     3025.69     2909.99    191.25 o 
   5   0  14       16.57       40.49     21.40 o 
   6   0  14     6781.85     6468.73    363.26 o 
   7   0  14     2343.07     2257.85    127.59 o 
   8   0  14      634.80      628.93     59.02 o 
   9   0  14      192.40      193.07     23.53 o 
  10   0  14      358.93      345.07     37.06 o 
  11   0  14       34.71       23.54     12.54 o 
  12   0  14      217.09      271.14     40.94 o 
   1   1  14     1444.11     1357.86     50.63 o 
   2   1  14     8999.98     8762.01    354.87 o 
   3   1  14     1173.00     1207.89     52.44 o 
   4   1  14     5294.46     5203.15    221.26 o 
   5   1  14        0.91        5.77      3.31 o 
   6   1  14     1112.21     1057.08     46.37 o 
   7   1  14       49.13       54.34      5.83 o 
   8   1  14      465.31      454.94     27.07 o 
   9   1  14      164.96      168.53     15.22 o 
  10   1  14      377.63      400.15     29.50 o 
  11   1  14       25.67       22.24      9.48 o 
  12   1  14        6.24       -9.99      9.99 o 
   0   2  14     3969.48     3908.77    203.01 o 
   1   2  14      182.00      211.04      8.91 o 
   2   2  14       36.64       39.54      3.57 o 
   3   2  14      189.53      223.10     10.77 o 
   4   2  14      151.98      153.43      8.63 o 
   5   2  14       56.90       62.01      5.14 o 
   6   2  14      136.70      135.77      8.32 o 
   7   2  14      305.93      300.06     21.68 o 
   8   2  14      185.46      171.24     12.93 o 
   9   2  14        1.36       -6.22      6.22 o 
  10   2  14       10.64        6.98      7.95 o 
  11   2  14       10.75       -0.77      8.80 o 
  12   2  14        0.10        1.97     10.31 o 
   1   3  14     3998.08     4173.01    163.26 o 
   2   3  14    11127.67    10869.08    439.55 o 
   3   3  14       73.19       69.14      4.89 o 
   4   3  14     2802.31     2664.52    114.16 o 
   5   3  14      136.26      138.02      8.09 o 
   6   3  14      906.41      889.75     48.46 o 
   7   3  14      219.55      239.88     18.12 o 
   8   3  14     1025.39     1076.40     67.06 o 
   9   3  14        3.61        0.92      6.81 o 
  10   3  14      721.93      771.78     51.37 o 
  11   3  14       10.98       -6.32      7.89 o 
  12   3  14       18.02        8.18     33.49 o 
   0   4  14    17880.05    18439.52    952.51 o 
   1   4  14        4.76       17.26      3.57 o 
   2   4  14     4162.36     4248.71    172.49 o 
   3   4  14      653.81      632.41     27.31 o 
   4   4  14      710.45      724.16     29.77 o 
   5   4  14     1062.83     1018.71     44.95 o 
   6   4  14     5152.59     4935.65    294.82 o 
   7   4  14        5.61       -1.37      5.92 o 
   8   4  14      635.98      646.99     42.22 o 
   9   4  14       58.17       54.05      9.84 o 
  10   4  14      102.45      119.03     13.82 o 
  11   4  14       20.17       11.97      9.80 o 
   1   5  14       87.56      109.45      5.58 o 
   2   5  14     1007.29     1013.41     42.51 o 
   3   5  14       40.67       47.01      4.42 o 
   4   5  14     1044.57     1053.79     43.78 o 
   5   5  14       40.64       51.87      7.83 o 
   6   5  14        3.81       -3.18      6.55 o 
   7   5  14       21.41       17.91      7.27 o 
   8   5  14       20.54       17.54      8.18 o 
   9   5  14       51.20       56.26     14.24 o 
  10   5  14      203.02      231.76     19.86 o 
  11   5  14        0.88       -9.72      9.72 o 
   0   6  14     2592.70     2743.92    143.02 o 
   1   6  14      520.74      540.11     22.61 o 
   2   6  14        1.46        5.67      3.46 o 
   3   6  14       69.47       82.68      5.84 o 
   4   6  14       10.67       10.31      4.41 o 
   5   6  14       24.52       11.77      6.67 o 
   6   6  14      309.97      350.08     25.17 o 
   7   6  14       69.72       58.24      9.57 o 
   8   6  14      374.88      362.90     46.53 o 
   9   6  14       40.50       47.82      9.61 o 
  10   6  14       34.21       24.59      9.82 o 
  11   6  14       18.17        7.31     17.80 o 
   1   7  14      767.26      865.30     35.30 o 
   2   7  14     1212.69     1239.07     52.02 o 
   3   7  14      518.31      548.74     26.15 o 
   4   7  14     2724.37     2705.58    148.53 o 
   5   7  14      431.06      410.40     27.98 o 
   6   7  14       65.64       38.75      8.18 o 
   7   7  14       49.63       47.00      9.05 o 
   8   7  14      725.94      728.81     59.82 o 
   9   7  14      108.15       92.44     21.51 o 
  10   7  14      242.05      246.60     26.89 o 
   0   8  14     2585.69     2699.82    161.00 o 
   1   8  14       50.87       60.68      5.77 o 
   2   8  14     1639.46     1658.51     74.09 o 
   3   8  14       60.43       63.55      8.44 o 
   4   8  14      352.35      343.31     22.38 o 
   5   8  14      164.57      149.39     13.66 o 
   6   8  14     1271.51     1164.37    101.61 o 
   7   8  14        0.17       -2.31      6.35 o 
   8   8  14       31.47       34.82      8.38 o 
   9   8  14       21.40        8.70      9.37 o 
  10   8  14       54.46       58.57     15.49 o 
   1   9  14      949.63     1024.02     53.87 o 
   2   9  14        7.76       15.39      5.75 o 
   3   9  14        0.29       -1.35      6.48 o 
   4   9  14       91.34       86.66      9.70 o 
   5   9  14        6.36        5.61      6.96 o 
   6   9  14       87.82       71.66     10.64 o 
   7   9  14        6.99        6.43      6.24 o 
   8   9  14        0.71       -5.52      5.72 o 
   9   9  14        1.32      -11.90     11.90 o 
   0  10  14      179.56      221.03     21.21 o 
   1  10  14        0.08        1.64      6.22 o 
   2  10  14        0.70       -1.45      7.42 o 
   3  10  14       35.96       57.57      8.69 o 
   4  10  14       78.63       81.89     10.13 o 
   5  10  14       25.10       18.53      7.73 o 
   6  10  14      252.66      241.94     47.94 o 
   7  10  14        5.92       -2.63      5.38 o 
   8  10  14        4.35       -7.68     12.55 o 
   9  10  14        4.68      -13.64     13.64 o 
   1  11  14      327.76      349.80     22.50 o 
   2  11  14      358.11      406.55     32.65 o 
   3  11  14       11.37        3.34      7.99 o 
   4  11  14     1173.18     1138.65    107.00 o 
   5  11  14      130.76      119.51     18.78 o 
   6  11  14        4.45       -2.15      7.70 o 
   7  11  14        3.09       -3.68      9.95 o 
   8  11  14      121.53       98.99     18.79 o 
   0  12  14      713.46      754.46     64.76 o 
   1  12  14       59.53       55.85     10.81 o 
   2  12  14      145.51      178.73     17.11 o 
   3  12  14        1.58        3.02      7.81 o 
   4  12  14      123.55      110.95     20.78 o 
   5  12  14       32.05       24.26      8.46 o 
   6  12  14      110.12      123.81     33.91 o 
   7  12  14       25.50       24.63     16.06 o 
   1  13  14       11.55       16.74      9.24 o 
   2  13  14        8.26        3.73      8.98 o 
   3  13  14       16.80       21.15     10.05 o 
   4  13  14        0.26       -0.34     10.27 o 
   5  13  14       53.59       62.71     21.68 o 
   1  14  14        0.83       -2.78     10.02 o 
   2  14  14       85.62       78.48     27.12 o 
   3  14  14       24.90       68.19     24.73 o 
   1   1  15     1021.73      902.21     33.84 o 
   2   1  15     6112.29     5935.08    240.07 o 
   3   1  15      267.23      274.73     13.45 o 
   4   1  15     4851.15     4645.98    197.98 o 
   5   1  15     1303.89     1319.26     57.60 o 
   6   1  15      970.03      934.25     41.46 o 
   7   1  15     1346.39     1320.09     58.29 o 
   8   1  15      440.81      447.91     26.56 o 
   9   1  15        7.29        1.35      6.58 o 
  10   1  15      326.43      345.25     26.37 o 
  11   1  15      130.99      112.73     13.93 o 
  12   1  15        1.79       -3.57      9.72 o 
   0   2  15    20237.17    20077.27   1038.84 o 
   1   2  15      229.23      216.04      8.81 o 
   2   2  15     1214.08     1137.09     47.19 o 
   3   2  15     4039.48     3956.97    168.38 o 
   4   2  15     1000.46     1005.49     44.18 o 
   5   2  15        7.18        6.88      3.65 o 
   6   2  15     1713.97     1672.73     72.54 o 
   7   2  15      665.35      634.96     35.41 o 
   8   2  15      507.81      491.67     28.71 o 
   9   2  15      529.95      605.41     40.35 o 
  10   2  15      127.25      101.52     13.03 o 
  11   2  15      145.40      149.85     16.21 o 
  12   2  15      239.56      271.00     29.54 o 
   1   3  15      454.75      444.05     17.50 o 
   2   3  15       99.39       93.60      5.75 o 
   3   3  15       81.38       85.44      5.60 o 
   4   3  15     1120.48     1085.98     47.76 o 
   5   3  15       49.21       43.72      4.80 o 
   6   3  15     1776.00     1735.90     91.79 o 
   7   3  15     1052.88      972.46     60.72 o 
   8   3  15     1361.72     1238.87     77.43 o 
   9   3  15        0.40       -6.21      6.21 o 
  10   3  15      253.34      220.11     22.99 o 
  11   3  15       46.16       54.24     11.75 o 
   0   4  15      584.41      623.40     34.16 o 
   1   4  15      497.43      496.46     20.80 o 
   2   4  15      523.16      540.03     23.53 o 
   3   4  15      168.94      163.25      8.52 o 
   4   4  15      180.60      178.58      9.42 o 
   5   4  15      257.88      276.23     13.90 o 
   6   4  15        1.70        7.71      6.47 o 
   7   4  15       37.96       31.19      7.37 o 
   8   4  15      185.30      176.49     15.28 o 
   9   4  15       71.07       77.86     11.08 o 
  10   4  15       22.89       27.42      9.64 o 
  11   4  15       18.44       15.63     12.32 o 
   1   5  15     1277.94     1243.64     49.22 o 
   2   5  15     3078.89     3039.66    123.95 o 
   3   5  15       15.56       15.73      3.68 o 
   4   5  15      774.21      800.06     35.80 o 
   5   5  15      814.54      782.48     49.56 o 
   6   5  15       51.98       51.43      8.61 o 
   7   5  15      943.39      952.90     54.72 o 
   8   5  15      817.14      823.19     52.75 o 
   9   5  15       20.56       17.94      9.04 o 
  10   5  15      188.69      184.31     17.16 o 
  11   5  15       50.05       28.23     13.41 o 
   0   6  15     1656.62     1632.01     86.12 o 
   1   6  15      670.32      700.64     28.96 o 
   2   6  15       39.95       33.14      4.28 o 
   3   6  15     1870.67     1911.41     78.21 o 
   4   6  15      418.32      419.02     24.29 o 
   5   6  15      723.22      738.98     47.40 o 
   6   6  15     1634.85     1577.90     95.99 o 
   7   6  15      220.63      202.47     17.92 o 
   8   6  15      240.36      236.99     19.54 o 
   9   6  15      404.24      433.36     48.03 o 
  10   6  15       51.23       44.03     11.24 o 
  11   6  15      144.30      165.25     31.29 o 
   1   7  15        6.68       14.60      3.97 o 
   2   7  15       35.79       36.51      4.70 o 
   3   7  15        0.18       -4.00      4.28 o 
   4   7  15     1146.79     1212.87     68.77 o 
   5   7  15        7.38       15.45      7.24 o 
   6   7  15      121.07      144.33     13.71 o 
   7   7  15      250.93      203.77     31.57 o 
   8   7  15        5.08       -1.42      6.60 o 
   9   7  15      120.76      118.33     25.79 o 
  10   7  15        6.92        2.55     12.61 o 
   0   8  15        7.95       22.17      6.54 o 
   1   8  15      260.66      293.84     15.52 o 
   2   8  15       30.04       37.45      5.56 o 
   3   8  15      158.36      194.32     14.77 o 
   4   8  15        1.38       -0.71      6.28 o 
   5   8  15      165.58      164.06     14.66 o 
   6   8  15      551.67      523.38     44.91 o 
   7   8  15       14.27       15.51      8.00 o 
   8   8  15       62.44       43.90      8.64 o 
   9   8  15      164.53      146.63     24.89 o 
  10   8  15        0.87      -11.61     11.61 o 
   1   9  15      797.02      927.35     52.93 o 
   2   9  15      581.50      574.85     30.03 o 
   3   9  15        6.92        0.24      6.44 o 
   4   9  15     1011.21     1058.01     59.99 o 
   5   9  15      623.47      619.20     39.87 o 
   6   9  15       31.86       19.04      7.93 o 
   7   9  15      342.14      333.57     47.13 o 
   8   9  15      236.95      256.10     45.73 o 
   9   9  15       31.40       31.42     15.92 o 
   0  10  15      521.52      604.38     47.51 o 
   1  10  15      615.48      665.58     39.16 o 
   2  10  15      931.36      903.45     58.37 o 
   3  10  15      404.07      447.64     27.70 o 
   4  10  15      135.36      121.91     12.21 o 
   5  10  15       93.38       75.35     13.21 o 
   6  10  15      168.52      165.73     33.77 o 
   7  10  15        6.57        4.79      6.76 o 
   8  10  15        6.62      -11.61     11.61 o 
   1  11  15        6.99       19.61      7.96 o 
   2  11  15        0.58       -1.59      7.74 o 
   3  11  15       64.57       58.80     10.98 o 
   4  11  15        0.15        5.08      7.73 o 
   5  11  15        2.01       -4.21      7.77 o 
   6  11  15        2.57       -1.62      7.99 o 
   7  11  15       10.86       16.70     20.56 o 
   8  11  15        2.68        3.47     21.73 o 
   0  12  15       62.18      103.59     18.50 o 
   1  12  15      120.34      143.70     15.83 o 
   2  12  15      175.33      154.52     16.24 o 
   3  12  15       20.88       42.92     11.15 o 
   4  12  15       46.43       42.18     10.55 o 
   5  12  15       50.54       41.01     10.52 o 
   6  12  15       36.46       47.82     17.48 o 
   1  13  15      140.23      139.28     16.08 o 
   2  13  15      198.32      221.18     20.20 o 
   3  13  15       14.57        9.12      9.61 o 
   4  13  15       32.97       39.43     12.32 o 
   5  13  15      211.45      236.47     39.44 o 
   1  14  15        0.53       16.39     20.98 o 
   2  14  15        0.69       15.39     12.58 o 
   3  14  15       75.76       86.46     26.42 o 
   0   0  16       54.38       69.03     13.91 o 
   1   0  16     5650.94     5715.51    335.09 o 
   2   0  16      197.98      168.10     13.84 o 
   3   0  16    10518.27    10339.60    671.07 o 
   4   0  16        0.63       -3.21      4.99 o 
   5   0  16     1053.74      977.25     56.94 o 
   6   0  16     2193.78     2153.12    121.87 o 
   7   0  16      120.82      138.93     11.60 o 
   8   0  16      323.12      291.51     31.72 o 
   9   0  16     1176.18     1150.90    102.84 o 
  10   0  16        0.34        0.01     11.57 o 
  11   0  16      119.14      132.75     21.80 o 
  12   0  16      110.97      127.78     26.89 o 
   1   1  16     1327.24     1225.23     45.86 o 
   2   1  16      119.79      128.47      7.43 o 
   3   1  16       16.20       10.38      3.71 o 
   4   1  16        3.74        0.68      3.31 o 
   5   1  16     1531.08     1464.15     63.64 o 
   6   1  16     4222.91     3985.75    169.74 o 
   7   1  16      444.37      459.29     20.34 o 
   8   1  16      624.38      559.26     32.32 o 
   9   1  16        1.83       -6.43      6.43 o 
  10   1  16       76.61       75.89     11.36 o 
  11   1  16      132.31      171.73     17.49 o 
   0   2  16     1237.14     1350.19     71.09 o 
   1   2  16      268.90      315.15     13.74 o 
   2   2  16      283.86      296.69     13.70 o 
   3   2  16      193.19      190.32     10.12 o 
   4   2  16      631.62      648.55     29.22 o 
   5   2  16        1.60        5.14      4.54 o 
   6   2  16       74.87       81.39      6.62 o 
   7   2  16      354.11      338.27     20.84 o 
   8   2  16       68.03       76.37      8.64 o 
   9   2  16       39.09       39.95      8.75 o 
  10   2  16        0.09        3.92      9.46 o 
  11   2  16        0.50      -10.07     10.07 o 
   1   3  16     3741.20     3524.78    143.35 o 
   2   3  16     2693.83     2765.37    112.23 o 
   3   3  16       84.94       74.17      5.67 o 
   4   3  16     1573.86     1548.03     67.03 o 
   5   3  16     1348.79     1317.89     57.81 o 
   6   3  16      602.61      625.54     35.21 o 
   7   3  16     1294.10     1420.33     87.81 o 
   8   3  16       11.59       27.57     16.09 o 
   9   3  16        1.32       -6.05      6.05 o 
  10   3  16      116.08      118.63     13.98 o 
  11   3  16      201.01      254.25     45.06 o 
   0   4  16       65.45       89.77      6.91 o 
   1   4  16      429.93      429.05     19.05 o 
   2   4  16        1.01       -0.26      3.08 o 
   3   4  16     3323.31     3221.45    138.05 o 
   4   4  16       29.80       25.67      4.12 o 
   5   4  16     1066.13     1090.98     47.70 o 
   6   4  16      386.94      373.63     22.54 o 
   7   4  16       49.82       66.08      9.33 o 
   8   4  16      468.07      397.98     27.70 o 
   9   4  16     1065.18     1142.70     71.07 o 
  10   4  16       85.39       76.62     12.52 o 
  11   4  16      161.08      181.94     22.29 o 
   1   5  16     1267.38     1309.27     54.17 o 
   2   5  16     1023.87     1088.82     45.92 o 
   3   5  16      190.12      198.89     10.23 o 
   4   5  16      214.87      205.62     11.14 o 
   5   5  16      482.43      508.42     29.35 o 
   6   5  16      465.72      427.36     28.34 o 
   7   5  16      403.76      392.71     25.15 o 
   8   5  16      197.90      158.71     14.65 o 
   9   5  16        0.56       -7.13      7.13 o 
  10   5  16        1.11       -0.28      8.88 o 
  11   5  16        7.08       12.59     17.56 o 
   0   6  16      241.17      297.97     20.56 o 
   1   6  16       47.44       39.85      5.19 o 
   2   6  16     1084.62     1098.99     46.38 o 
   3   6  16      408.71      393.54     17.97 o 
   4   6  16      147.24      173.24     10.11 o 
   5   6  16        2.79       -1.05      8.84 o 
   6   6  16        8.95        3.69      7.15 o 
   7   6  16      113.39      101.40     11.57 o 
   8   6  16        2.86       -2.59      7.37 o 
   9   6  16      104.83       85.79     13.62 o 
  10   6  16       14.27       12.60     12.50 o 
   1   7  16     4028.31     4090.11    166.88 o 
   2   7  16     1246.68     1284.71     53.91 o 
   3   7  16        0.12       -3.90      3.90 o 
   4   7  16      394.73      390.89     27.08 o 
   5   7  16     1295.73     1373.32     84.10 o 
   6   7  16      100.51       82.62     10.93 o 
   7   7  16     1263.23     1242.81    145.63 o 
   8   7  16      157.88      161.00     31.33 o 
   9   7  16        3.03        4.28      8.29 o 
  10   7  16        0.93        6.90     13.53 o 
   0   8  16      353.56      389.59     26.21 o 
   1   8  16     1045.42     1072.87     45.55 o 
   2   8  16      351.68      385.34     19.47 o 
   3   8  16     1696.00     1691.62     94.41 o 
   4   8  16       16.12        2.24      6.79 o 
   5   8  16      876.61      911.73     58.02 o 
   6   8  16      151.02      154.91     14.73 o 
   7   8  16       95.03       71.29     10.95 o 
   8   8  16      113.25       78.53     16.96 o 
   9   8  16      223.70      250.75     27.17 o 
   1   9  16       48.23       57.05      8.62 o 
   2   9  16      527.36      548.88     26.70 o 
   3   9  16      172.79      174.16     13.80 o 
   4   9  16      136.37      110.58     12.60 o 
   5   9  16        0.62        4.17      7.87 o 
   6   9  16        1.43       -6.64      6.74 o 
   7   9  16        0.82        2.92      7.68 o 
   8   9  16        4.83        4.25      6.33 o 
   9   9  16      152.75      195.87     27.87 o 
   0  10  16      300.85      320.65     33.26 o 
   1  10  16      172.53      199.09     15.46 o 
   2  10  16      117.81      115.47     11.62 o 
   3  10  16      828.51      974.72     56.11 o 
   4  10  16       24.76       24.01      8.70 o 
   5  10  16      221.44      205.12     27.67 o 
   6  10  16        1.89       -7.21      7.21 o 
   7  10  16       53.41       39.02      9.34 o 
   8  10  16       20.17       -1.33     13.44 o 
   1  11  16      722.97      854.62     49.10 o 
   2  11  16      171.41      166.82     16.36 o 
   3  11  16        8.75        9.53      7.82 o 
   4  11  16        3.72        3.70      7.28 o 
   5  11  16      175.18      201.35     30.55 o 
   6  11  16        4.76        1.22      8.22 o 
   7  11  16      328.58      407.22     39.12 o 
   0  12  16       20.46       40.18     15.62 o 
   1  12  16       55.19       82.19     16.19 o 
   2  12  16       36.82       41.34     10.83 o 
   3  12  16      279.93      293.73     24.31 o 
   4  12  16       14.54       10.00      9.57 o 
   5  12  16      110.71      129.05     16.99 o 
   6  12  16       57.60       54.00     18.21 o 
   1  13  16        0.06        8.07     13.55 o 
   2  13  16       21.99       36.06     11.23 o 
   3  13  16        0.78       -3.34      9.63 o 
   4  13  16        1.18      -11.07     11.07 o 
   5  13  16        1.90        2.15     23.51 o 
   1  14  16       74.91      112.41     27.82 o 
   2  14  16        4.08        8.43     22.95 o 
   1   1  17     6300.36     6179.78    249.64 o 
   2   1  17      157.33      179.05      9.62 o 
   3   1  17       38.95       47.13      4.84 o 
   4   1  17       14.55       16.60      3.89 o 
   5   1  17      269.82      274.50     13.79 o 
   6   1  17      901.83      904.84     40.24 o 
   7   1  17      279.28      297.21     14.23 o 
   8   1  17       23.67        9.60      6.20 o 
   9   1  17        6.24        2.50     11.14 o 
  10   1  17       18.59       -2.09      6.95 o 
  11   1  17      284.47      324.00     32.76 o 
   0   2  17      187.79      207.32     12.65 o 
   1   2  17     1193.74     1107.33     45.89 o 
   2   2  17      189.85      192.01     10.13 o 
   3   2  17     7125.64     6845.61    290.78 o 
   4   2  17      169.46      148.64      8.67 o 
   5   2  17     1228.95     1219.04     53.05 o 
   6   2  17      164.87      164.93      9.64 o 
   7   2  17       65.45       93.25      9.05 o 
   8   2  17      307.47      280.98     18.55 o 
   9   2  17     2018.80     1952.26    120.39 o 
  10   2  17       11.73       11.21      8.33 o 
  11   2  17       79.88       90.78     25.10 o 
   1   3  17     1580.84     1453.59     60.15 o 
   2   3  17        0.81       -2.52      3.00 o 
   3   3  17       17.94       18.95      4.04 o 
   4   3  17       21.78       17.94      4.12 o 
   5   3  17     2887.50     2798.92    119.48 o 
   6   3  17        9.31        2.91      5.37 o 
   7   3  17      240.91      251.43     18.50 o 
   8   3  17      116.11       85.33     10.83 o 
   9   3  17       30.23       26.34      7.23 o 
  10   3  17        1.53        3.62      8.32 o 
  11   3  17       68.28       79.82     15.69 o 
   0   4  17       87.28      102.49      7.74 o 
   1   4  17      129.55      118.71      6.89 o 
   2   4  17      142.84      124.01      7.25 o 
   3   4  17      725.02      716.47     32.34 o 
   4   4  17       17.33       12.31      4.09 o 
   5   4  17      310.98      312.55     15.69 o 
   6   4  17       22.00        9.19      5.75 o 
   7   4  17        4.38        2.23      6.70 o 
   8   4  17       28.78       14.06      7.62 o 
   9   4  17      153.24      145.32     14.57 o 
  10   4  17        6.52       -1.28      9.06 o 
  11   4  17        0.93      -10.69     10.69 o 
   1   5  17     2697.47     2621.82    107.49 o 
   2   5  17       17.26       18.60      3.90 o 
   3   5  17       95.41       97.58      6.84 o 
   4   5  17       23.74       13.42      5.41 o 
   5   5  17     2801.52     2830.68    148.54 o 
   6   5  17       30.03       22.98      7.78 o 
   7   5  17     1217.45     1224.86     68.83 o 
   8   5  17       65.94       47.65      9.62 o 
   9   5  17        0.51       -7.02      7.02 o 
  10   5  17       87.85      105.98     15.00 o 
  11   5  17      423.81      503.23     48.40 o 
   0   6  17        1.74       -1.13      6.07 o 
   1   6  17       73.15       79.81      6.01 o 
   2   6  17       92.11       89.59      6.26 o 
   3   6  17     1030.22     1017.07     45.01 o 
   4   6  17       27.64       31.55      5.14 o 
   5   6  17     1092.57     1161.20     71.41 o 
   6   6  17      119.83      106.29     11.52 o 
   7   6  17      583.33      581.61     38.43 o 
   8   6  17       17.94        6.17      8.03 o 
   9   6  17      688.52      690.10     73.37 o 
  10   6  17        2.99       -3.16     11.29 o 
   1   7  17     1072.38     1103.58     46.72 o 
   2   7  17      280.37      295.32     14.28 o 
   3   7  17      222.57      230.15     12.44 o 
   4   7  17       15.47       10.59      7.63 o 
   5   7  17       31.62       40.75      8.31 o 
   6   7  17        0.14       -7.01      7.01 o 
   7   7  17        7.85        3.99      7.20 o 
   8   7  17        6.84        2.44      7.97 o 
   9   7  17        3.93       -6.55      6.55 o 
  10   7  17       13.03       -4.85     12.10 o 
   0   8  17        3.26        6.74      6.91 o 
   1   8  17       16.30       13.41      4.96 o 
   2   8  17      133.87      130.97      8.20 o 
   3   8  17      765.43      824.43     47.24 o 
   4   8  17        1.34       -1.16      6.93 o 
   5   8  17        1.03       -4.73      7.43 o 
   6   8  17        2.47        4.26      7.75 o 
   7   8  17      154.56      151.62     18.00 o 
   8   8  17       15.60       -3.72      7.62 o 
   9   8  17       90.58      112.14     19.13 o 
   1   9  17     1036.37     1153.76     58.20 o 
   2   9  17        4.18        3.44      5.51 o 
   3   9  17       47.48       44.49      8.73 o 
   4   9  17       42.74       20.30      8.47 o 
   5   9  17      669.72      787.99     61.90 o 
   6   9  17        0.00       -3.50      7.02 o 
   7   9  17      377.14      370.97     48.06 o 
   8   9  17        0.20      -13.66     22.81 o 
   9   9  17        2.26      -13.33     13.33 o 
   0  10  17        6.00       10.33     12.64 o 
   1  10  17      157.10      165.92     14.09 o 
   2  10  17        0.24       -7.37      7.37 o 
   3  10  17      831.10      921.23     53.48 o 
   4  10  17      172.45      157.96     15.31 o 
   5  10  17      450.51      447.34     30.90 o 
   6  10  17        4.27        5.27      7.86 o 
   7  10  17       10.34       -3.38     17.02 o 
   8  10  17       21.01       23.85     14.04 o 
   1  11  17        7.03       -1.71      9.34 o 
   2  11  17        0.73       -6.55      8.58 o 
   3  11  17      167.93      178.77     15.55 o 
   4  11  17        8.13       13.56      8.85 o 
   5  11  17        4.50        8.24      8.95 o 
   6  11  17        2.38       -1.80     10.67 o 
   7  11  17        0.17       -0.20     12.49 o 
   0  12  17        2.41       -7.37     14.24 o 
   1  12  17      109.91      149.91     19.41 o 
   2  12  17       51.70       45.24     10.66 o 
   3  12  17      852.75      935.54     63.67 o 
   4  12  17       87.59       51.18     13.22 o 
   5  12  17      102.79       99.65     15.18 o 
   6  12  17        9.51       19.20     16.08 o 
   1  13  17      292.65      369.83     34.75 o 
   2  13  17        6.64        6.99     15.64 o 
   3  13  17        2.71        2.03     10.98 o 
   4  13  17        0.21      -21.26     21.26 o 
   0   0  18     1132.49     1080.96     92.90 o 
   1   0  18      550.31      473.42     33.87 o 
   2   0  18     2840.51     2853.61    186.48 o 
   3   0  18     4708.13     4470.01    291.86 o 
   4   0  18      909.80      903.19     53.02 o 
   5   0  18      112.97      101.69      9.73 o 
   6   0  18      783.00      815.24     47.59 o 
   7   0  18      370.25      365.31     23.30 o 
   8   0  18      339.42      300.92     32.50 o 
   9   0  18     1435.25     1410.01    125.19 o 
  10   0  18       25.61       23.79     12.98 o 
  11   0  18      434.60      524.91     67.76 o 
   1   1  18     2291.13     2244.19     96.11 o 
   2   1  18      329.55      318.86     15.36 o 
   3   1  18       14.66        5.66      3.79 o 
   4   1  18      534.86      525.71     24.14 o 
   5   1  18     1090.46     1103.23     48.71 o 
   6   1  18       12.58       11.29      4.12 o 
   7   1  18     1517.65     1477.25     59.87 o 
   8   1  18        3.13        4.87      5.55 o 
   9   1  18       63.00       47.65     10.49 o 
  10   1  18      181.75      157.65     16.06 o 
  11   1  18       42.27       51.96     25.85 o 
   0   2  18        5.77        7.32      3.56 o 
   1   2  18        7.37        5.49      2.93 o 
   2   2  18      408.11      422.72     19.79 o 
   3   2  18      647.68      681.62     30.80 o 
   4   2  18      114.80      114.15      7.38 o 
   5   2  18      102.57      108.42      7.56 o 
   6   2  18      647.32      606.00     27.93 o 
   7   2  18      190.84      156.18     12.14 o 
   8   2  18        9.32        3.84      6.10 o 
   9   2  18      199.55      192.78     17.41 o 
  10   2  18        0.18       -7.66      7.66 o 
  11   2  18       34.24       37.22     12.70 o 
   1   3  18      666.68      615.53     26.71 o 
   2   3  18      165.45      141.27      8.20 o 
   3   3  18      340.97      372.21     17.78 o 
   4   3  18     2702.32     2637.73    113.17 o 
   5   3  18      935.79      951.64     42.34 o 
   6   3  18       35.26       46.34      6.95 o 
   7   3  18      922.59      917.72     50.54 o 
   8   3  18       38.34       67.96     12.99 o 
   9   3  18       14.76       17.51      6.92 o 
  10   3  18      141.15      131.48     15.01 o 
  11   3  18      283.43      275.54     30.14 o 
   0   4  18      236.47      250.05     19.69 o 
   1   4  18     1319.93     1280.02     53.32 o 
   2   4  18      635.14      628.41     28.51 o 
   3   4  18     1836.75     1772.87     76.65 o 
   4   4  18       18.31       14.09      4.23 o 
   5   4  18       82.09       75.94      6.42 o 
   6   4  18      359.70      367.89     21.94 o 
   7   4  18      886.92      846.28     54.14 o 
   8   4  18      176.85      146.40     19.30 o 
   9   4  18      568.13      577.93     39.04 o 
  10   4  18       12.44        2.88      8.43 o 
  11   4  18      112.29       93.06     19.47 o 
   1   5  18      102.97      107.45      6.84 o 
   2   5  18      139.42      143.51      8.63 o 
   3   5  18      164.41      175.41     10.01 o 
   4   5  18        7.53        5.35      4.33 o 
   5   5  18      414.23      440.78     26.35 o 
   6   5  18       49.75       51.38      9.29 o 
   7   5  18      598.29      580.02     42.54 o 
   8   5  18       19.15       11.43      7.50 o 
   9   5  18       16.64        4.37      7.56 o 
  10   5  18        3.20        9.51     12.47 o 
   0   6  18      196.19      224.95     39.11 o 
   1   6  18      196.52      248.81     13.49 o 
   2   6  18      899.14      916.65     38.90 o 
   3   6  18      356.00      375.14     18.41 o 
   4   6  18      109.27      106.08      7.88 o 
   5   6  18       74.05       76.54     10.03 o 
   6   6  18      129.81      124.02     13.12 o 
   7   6  18      107.80      111.48     12.89 o 
   8   6  18        4.36       -0.28      7.87 o 
   9   6  18       68.15       76.41     12.04 o 
  10   6  18       13.95        0.06     12.16 o 
   1   7  18       94.89      111.67      8.00 o 
   2   7  18      932.91      958.78     40.85 o 
   3   7  18        0.27        0.94      4.56 o 
   4   7  18      101.53      125.03     12.63 o 
   5   7  18      989.05      987.57     60.82 o 
   6   7  18        0.12       -6.45      6.45 o 
   7   7  18      309.42      314.13     25.32 o 
   8   7  18      106.09       73.88     11.59 o 
   9   7  18        6.16        1.22     12.87 o 
   0   8  18     1116.89     1291.25     87.82 o 
   1   8  18      214.33      247.03     14.60 o 
   2   8  18       28.44       21.90      4.93 o 
   3   8  18      949.44      967.34     61.29 o 
   4   8  18       41.79       43.14      9.11 o 
   5   8  18      254.64      247.43     20.15 o 
   6   8  18      194.57      198.55     17.58 o 
   7   8  18      120.49      112.45     18.96 o 
   8   8  18       47.49       52.05     10.69 o 
   9   8  18      312.39      309.62     32.11 o 
   1   9  18      115.22      153.00     12.32 o 
   2   9  18        0.54        5.89      6.08 o 
   3   9  18      190.28      170.57     15.99 o 
   4   9  18        7.56        9.55      8.52 o 
   5   9  18       36.75       28.60     11.98 o 
   6   9  18       33.20       13.28      8.54 o 
   7   9  18        7.56       -6.89      7.53 o 
   8   9  18        7.96      -12.11     13.25 o 
   0  10  18      250.06      297.17     32.26 o 
   1  10  18       58.66       99.52     12.12 o 
   2  10  18       10.84       18.64      9.01 o 
   3  10  18      160.46      218.27     18.68 o 
   4  10  18      164.52      177.28     16.28 o 
   5  10  18       93.46       80.73     11.90 o 
   6  10  18       32.79       28.11      8.84 o 
   7  10  18       86.47      104.26     18.81 o 
   1  11  18      258.64      336.47     25.24 o 
   2  11  18      106.05      112.58     16.83 o 
   3  11  18       24.45       17.32      9.07 o 
   4  11  18        1.10        2.27      8.10 o 
   5  11  18      309.29      320.77     54.10 o 
   6  11  18       17.39       17.79     11.61 o 
   7  11  18      120.93      105.67     29.98 o 
   0  12  18      112.18      148.67     23.29 o 
   1  12  18       20.68       23.57     13.91 o 
   2  12  18       36.82       46.80     15.12 o 
   3  12  18       23.32       45.86     13.53 o 
   4  12  18        8.76        8.95     12.15 o 
   5  12  18        7.90       -1.04     14.75 o 
   1  13  18       52.47      112.50     19.08 o 
   2  13  18        0.08       -6.20     16.16 o 
   3  13  18        3.41       13.11     22.39 o 
   1   1  19      643.62      663.87     29.99 o 
   2   1  19     2567.74     2471.08    105.21 o 
   3   1  19       19.03       19.44      4.14 o 
   4   1  19     2671.68     2545.94    108.82 o 
   5   1  19      307.71      297.92     14.94 o 
   6   1  19      193.80      189.51      9.95 o 
   7   1  19       95.28       88.56      6.99 o 
   8   1  19      373.54      414.64     22.58 o 
   9   1  19        3.63        1.18      8.30 o 
  10   1  19       79.87       55.26     10.93 o 
  11   1  19       18.51        5.37     10.68 o 
   0   2  19     2815.58     2646.75    173.03 o 
   1   2  19      426.10      408.23     19.20 o 
   2   2  19     1629.18     1599.26     69.23 o 
   3   2  19     2258.28     2122.47     91.47 o 
   4   2  19      111.95      117.16      7.70 o 
   5   2  19      550.87      512.57     23.92 o 
   6   2  19      471.31      461.43     21.68 o 
   7   2  19      393.47      349.22     21.43 o 
   8   2  19      412.94      363.14     23.24 o 
   9   2  19      233.74      204.56     18.91 o 
  10   2  19       59.37       71.36     11.84 o 
  11   2  19       44.32       35.60     14.82 o 
   1   3  19      863.98      915.78     43.97 o 
   2   3  19       44.61       55.02      5.21 o 
   3   3  19      184.72      177.44      9.94 o 
   4   3  19       20.37       20.75      4.40 o 
   5   3  19      123.89      109.12      7.77 o 
   6   3  19       68.60       59.07      7.70 o 
   7   3  19      167.91      156.87     12.15 o 
   8   3  19      790.08      766.43     49.85 o 
   9   3  19       68.47       69.27      9.79 o 
  10   3  19      142.66      130.00     14.95 o 
  11   3  19        5.20       -1.03     13.32 o 
   0   4  19      934.64     1012.46     69.39 o 
   1   4  19       44.02       50.08      4.79 o 
   2   4  19       76.66       74.11      6.03 o 
   3   4  19      109.21      113.28      7.50 o 
   4   4  19       24.46       26.62      4.99 o 
   5   4  19       48.24       51.33      5.91 o 
   6   4  19      632.50      606.70     34.00 o 
   7   4  19       27.31       16.54      7.47 o 
   8   4  19       29.10        7.70      7.60 o 
   9   4  19        8.68        4.40      8.17 o 
  10   4  19       21.94       42.38     33.58 o 
   1   5  19      486.08      515.78     26.19 o 
   2   5  19     1075.18     1057.71     47.03 o 
   3   5  19      100.56       92.11      7.02 o 
   4   5  19     1012.34     1066.37     47.31 o 
   5   5  19       57.67       58.70      8.08 o 
   6   5  19        1.94       -4.01      6.26 o 
   7   5  19      623.45      661.72     43.03 o 
   8   5  19      592.11      557.62     37.41 o 
   9   5  19       22.37       12.94      8.44 o 
  10   5  19      120.84      103.09     18.37 o 
   0   6  19      621.80      655.62     46.08 o 
   1   6  19      371.25      370.45     19.75 o 
   2   6  19      245.99      253.82     14.75 o 
   3   6  19      909.47      914.70     41.07 o 
   4   6  19      403.20      425.17     20.75 o 
   5   6  19      237.99      252.19     17.44 o 
   6   6  19      691.49      724.30     45.34 o 
   7   6  19       40.84       37.74      9.83 o 
   8   6  19       99.43      100.81     12.91 o 
   9   6  19       29.56        7.86      9.57 o 
  10   6  19       29.71       49.57     15.15 o 
   1   7  19       20.16       26.94      5.58 o 
   2   7  19       89.88      101.73      7.70 o 
   3   7  19      145.35      138.44      9.26 o 
   4   7  19      302.12      337.00     21.46 o 
   5   7  19       10.41        5.86      7.53 o 
   6   7  19       42.35       37.80      9.29 o 
   7   7  19        1.57       -7.53      7.53 o 
   8   7  19        6.21        6.73      8.52 o 
   9   7  19        0.95      -11.91     11.91 o 
   0   8  19      598.50      591.80     42.75 o 
   1   8  19      120.20      141.88     10.45 o 
   2   8  19       71.11       80.14      7.96 o 
   3   8  19       60.49       68.13     10.36 o 
   4   8  19      373.30      377.92     26.74 o 
   5   8  19        0.48       -4.90      7.64 o 
   6   8  19      352.24      367.08     26.72 o 
   7   8  19       60.02       66.75     11.29 o 
   8   8  19       36.25       30.29     11.14 o 
   9   8  19       19.82       30.75     16.20 o 
   1   9  19      153.84      176.15     13.71 o 
   2   9  19     1170.22     1246.72     67.21 o 
   3   9  19        1.86       -8.01      8.01 o 
   4   9  19      799.00      855.96     55.39 o 
   5   9  19       98.14       99.13     12.91 o 
   6   9  19        0.97       -7.43      7.81 o 
   7   9  19       86.73       71.89     16.74 o 
   8   9  19       43.25       41.05     32.36 o 
   0  10  19      870.68     1032.62     91.97 o 
   1  10  19       50.42       59.23     11.92 o 
   2  10  19       78.61       99.93     15.34 o 
   3  10  19       33.36       23.03     14.95 o 
   4  10  19       54.08       31.96      9.89 o 
   5  10  19        6.74        0.95      8.67 o 
   6  10  19       63.22       63.36     12.86 o 
   7  10  19       24.59       24.06     14.36 o 
   1  11  19        4.43       -5.15     10.13 o 
   2  11  19        0.86        9.17     12.62 o 
   3  11  19       44.82       42.49     12.40 o 
   4  11  19        0.78        3.66      9.21 o 
   5  11  19       12.04       26.26     11.81 o 
   6  11  19        0.04       14.55     15.48 o 
   0  12  19      287.60      319.64     35.56 o 
   1  12  19       57.21       85.62     16.67 o 
   2  12  19       30.29       41.29     15.23 o 
   3  12  19        0.37      -14.21     16.59 o 
   4  12  19        0.33        9.40     12.27 o 
   5  12  19        9.69       14.19     16.98 o 
   1  13  19       41.84       57.84     19.48 o 
   2  13  19       88.04      118.54     23.02 o 
   3  13  19       13.89       26.60     23.79 o 
   0   0  20     1081.58     1014.04    110.86 o 
   1   0  20     1379.44     1414.55     94.45 o 
   2   0  20      315.37      318.04     23.97 o 
   3   0  20      127.47      119.43     11.72 o 
   4   0  20      532.74      557.53     33.59 o 
   5   0  20       45.02       30.66      6.65 o 
   6   0  20     1374.75     1386.44     80.24 o 
   7   0  20      240.98      218.18     17.97 o 
   8   0  20     1216.05     1063.23    114.71 o 
   9   0  20        2.04       -1.51     16.86 o 
  10   0  20      145.44      172.57     25.29 o 
  11   0  20       24.62       30.82     17.23 o 
   1   1  20       53.11       60.30      5.30 o 
   2   1  20     1187.11     1185.93     52.30 o 
   3   1  20      492.64      499.50     23.38 o 
   4   1  20       62.36       65.05      5.98 o 
   5   1  20       17.94       20.07      4.50 o 
   6   1  20       93.34       84.88      6.60 o 
   7   1  20        3.87        2.27      4.52 o 
   8   1  20      809.85      765.18     38.26 o 
   9   1  20      176.42      151.71     15.58 o 
  10   1  20      341.99      308.24     32.83 o 
  11   1  20        2.22      -10.59     12.04 o 
   0   2  20       45.98       62.17      8.23 o 
   1   2  20      205.88      203.80     11.46 o 
   2   2  20      154.76      165.01      9.34 o 
   3   2  20      108.19      110.25      7.50 o 
   4   2  20       59.79       65.07      5.85 o 
   5   2  20       74.71       71.76      6.48 o 
   6   2  20        5.03       -3.47      4.24 o 
   7   2  20      193.74      186.64     13.47 o 
   8   2  20       19.34        3.94      6.37 o 
   9   2  20        3.92       -2.31      8.03 o 
  10   2  20       68.29       39.17     28.99 o 
   1   3  20        2.16        5.38      4.34 o 
   2   3  20     2885.60     2789.45    119.27 o 
   3   3  20       26.19       30.37      4.50 o 
   4   3  20      795.33      748.25     33.42 o 
   5   3  20       80.26       74.77      6.66 o 
   6   3  20       56.61       44.17      7.53 o 
   7   3  20       18.61       15.95      6.83 o 
   8   3  20     1456.58     1438.46     88.80 o 
   9   3  20      141.58      137.70     12.57 o 
  10   3  20      309.09      312.15     33.09 o 
   0   4  20     1526.17     1398.57     93.58 o 
   1   4  20       76.55       79.21      7.33 o 
   2   4  20      422.47      423.84     20.13 o 
   3   4  20      453.97      487.46     22.95 o 
   4   4  20      750.68      742.32     33.80 o 
   5   4  20        5.97       -4.13      4.13 o 
   6   4  20     2575.24     2504.90    131.62 o 
   7   4  20       27.15       21.43      7.55 o 
   8   4  20      156.18      177.12     16.00 o 
   9   4  20        3.93       -7.50      7.50 o 
  10   4  20      172.30      193.26     25.16 o 
   1   5  20      122.58      124.59      9.59 o 
   2   5  20       23.14       30.14      4.76 o 
   3   5  20       89.75       89.28      6.95 o 
   4   5  20       17.73       22.92      4.96 o 
   5   5  20       13.00        5.49      6.29 o 
   6   5  20      101.30       99.24     10.63 o 
   7   5  20       16.84        7.73      7.35 o 
   8   5  20       60.33       49.14     10.62 o 
   9   5  20        6.59       -4.15      7.86 o 
  10   5  20      169.41      154.03     21.39 o 
   0   6  20     2244.54     2224.85    146.04 o 
   1   6  20      146.61      143.07     10.56 o 
   2   6  20       15.43       14.99      5.19 o 
   3   6  20      247.45      257.53     13.65 o 
   4   6  20      180.94      187.70     11.06 o 
   5   6  20        0.33       -2.65      6.27 o 
   6   6  20      184.21      213.71     18.33 o 
   7   6  20       45.62        9.88      8.38 o 
   8   6  20       31.01       41.31      9.82 o 
   9   6  20       16.94       12.86     13.30 o 
   1   7  20       38.05       35.75      6.17 o 
   2   7  20     1003.33     1051.68     54.32 o 
   3   7  20       10.68        9.47      5.03 o 
   4   7  20     1738.44     1744.99     93.45 o 
   5   7  20       10.73        7.77      8.16 o 
   6   7  20        1.58       -6.86      7.67 o 
   7   7  20       49.07       62.07     11.30 o 
   8   7  20      247.89      225.21     31.41 o 
   9   7  20        2.15      -10.98     10.98 o 
   0   8  20       48.04       71.15     11.14 o 
   1   8  20       72.40       76.48      8.10 o 
   2   8  20       10.90        7.32      6.09 o 
   3   8  20      176.69      173.01     13.82 o 
   4   8  20      201.76      216.84     18.48 o 
   5   8  20       13.77        1.72      7.44 o 
   6   8  20      515.97      543.99     57.51 o 
   7   8  20       29.50       27.27      9.84 o 
   8   8  20        9.12       -5.58     12.82 o 
   1   9  20       43.75       40.25      7.33 o 
   2   9  20      110.42      115.00     12.01 o 
   3   9  20       25.82       31.87     10.96 o 
   4   9  20       86.86       93.02     12.42 o 
   5   9  20       10.86       14.14      8.97 o 
   6   9  20        0.17       -1.76      8.54 o 
   7   9  20        0.25       -9.28      9.28 o 
   8   9  20        0.55       11.01     13.98 o 
   0  10  20      615.11      691.41     79.92 o 
   1  10  20       66.08       61.05     11.52 o 
   2  10  20      125.68      145.81     32.37 o 
   3  10  20        7.74        9.34     15.39 o 
   4  10  20       25.12       24.69     10.15 o 
   5  10  20       16.59       18.27      9.81 o 
   6  10  20      225.95      251.25     23.85 o 
   7  10  20        9.47        3.97     13.22 o 
   1  11  20        0.42       -5.82     10.05 o 
   2  11  20      430.33      495.89     49.44 o 
   3  11  20        9.55        0.53     14.96 o 
   4  11  20      614.40      639.76     55.68 o 
   5  11  20       20.53        9.38     10.77 o 
   6  11  20       69.46       77.64     19.83 o 
   0  12  20      133.05      119.94     21.76 o 
   1  12  20       44.26       46.11     14.99 o 
   2  12  20       16.18        7.58     22.85 o 
   3  12  20       26.86       22.39     22.67 o 
   4  12  20       54.02       37.84     25.01 o 
   1  13  20       18.01       -9.09     20.79 o 
   1   1  21      983.71      946.00     46.84 o 
   2   1  21      599.90      616.45     28.06 o 
   3   1  21       99.01       98.23      6.89 o 
   4   1  21     1128.19     1097.23     48.56 o 
   5   1  21      156.23      150.35      9.42 o 
   6   1  21        2.97       -3.00      4.03 o 
   7   1  21       13.86       16.59      5.56 o 
   8   1  21      895.87      888.62     44.23 o 
   9   1  21      209.86      168.28     16.84 o 
  10   1  21      406.25      373.21     53.32 o 
   0   2  21     1741.73     1701.20    129.20 o 
   1   2  21       11.04       10.67      4.64 o 
   2   2  21      620.57      594.12     27.35 o 
   3   2  21      558.54      517.47     24.17 o 
   4   2  21     1001.99     1011.87     45.02 o 
   5   2  21      229.86      218.57     12.04 o 
   6   2  21      510.34      549.49     25.96 o 
   7   2  21      107.81      110.58     10.60 o 
   8   2  21      255.16      237.59     15.60 o 
   9   2  21       33.91       29.15      9.49 o 
  10   2  21       76.51       86.64     20.10 o 
   1   3  21      174.62      150.97     10.51 o 
   2   3  21      164.04      166.26      9.74 o 
   3   3  21       86.62       78.71      6.40 o 
   4   3  21     1078.10     1059.05     46.88 o 
   5   3  21       87.09       71.42      6.64 o 
   6   3  21      101.23       75.75      9.02 o 
   7   3  21      179.35      157.34     13.04 o 
   8   3  21        4.34        6.84      7.97 o 
   9   3  21       21.29       17.92      8.34 o 
  10   3  21      157.59      159.56     24.44 o 
   0   4  21      218.17      215.81     20.93 o 
   1   4  21        1.94        4.26      4.87 o 
   2   4  21      337.65      343.68     17.84 o 
   3   4  21       42.51       49.65      5.61 o 
   4   4  21      261.83      278.75     14.54 o 
   5   4  21      105.55      110.94      8.10 o 
   6   4  21      124.96      140.23     12.17 o 
   7   4  21       62.67       41.21      8.07 o 
   8   4  21       14.84        7.07      8.04 o 
   9   4  21        3.45        2.60      8.40 o 
  10   4  21       33.91        0.85     13.98 o 
   1   5  21       11.55        1.08      4.89 o 
   2   5  21      755.03      722.89     37.99 o 
   3   5  21       18.21       26.93      5.00 o 
   4   5  21     1197.57     1197.90     53.24 o 
   5   5  21      193.41      191.54     14.10 o 
   6   5  21        0.55       -3.36      6.85 o 
   7   5  21      123.63       96.02     12.07 o 
   8   5  21      231.03      254.06     21.32 o 
   9   5  21        9.17       -2.67      9.53 o 
   0   6  21     4703.50     4669.56    304.80 o 
   1   6  21      223.04      244.02     15.40 o 
   2   6  21      427.27      397.38     22.75 o 
   3   6  21      142.11      149.27      9.64 o 
   4   6  21       50.91       57.80      6.75 o 
   5   6  21        2.13       -5.52      6.73 o 
   6   6  21     1034.19     1040.98     65.77 o 
   7   6  21       26.42       17.27      8.84 o 
   8   6  21      135.06      131.62     14.99 o 
   9   6  21       16.63       16.52     13.35 o 
   1   7  21      242.69      258.98     16.20 o 
   2   7  21        1.40       -2.70      5.88 o 
   3   7  21        0.98        3.18      5.02 o 
   4   7  21       95.85       98.94     10.37 o 
   5   7  21        7.84       -6.82      7.54 o 
   6   7  21       66.74       56.71     10.84 o 
   7   7  21        4.45       -2.60     11.27 o 
   8   7  21       53.23       62.03     13.56 o 
   9   7  21        2.91       -2.60     12.85 o 
   0   8  21      590.91      649.99     46.94 o 
   1   8  21      325.11      332.28     20.12 o 
   2   8  21      250.19      228.09     15.23 o 
   3   8  21        2.80        8.93      9.14 o 
   4   8  21       26.91       34.92      9.81 o 
   5   8  21        6.18        0.08      8.30 o 
   6   8  21      231.59      220.39     19.19 o 
   7   8  21       25.99       14.78      9.64 o 
   8   8  21       34.14       20.31     14.49 o 
   1   9  21      219.87      236.68     15.86 o 
   2   9  21     1176.72     1244.39     72.55 o 
   3   9  21        3.20       12.36     13.59 o 
   4   9  21      430.79      458.93     31.81 o 
   5   9  21       37.77       37.61     11.17 o 
   6   9  21       18.95        4.51      8.92 o 
   7   9  21        5.44      -12.44     16.58 o 
   0  10  21      378.97      438.85     44.06 o 
   1  10  21        8.20       11.21     11.00 o 
   2  10  21       41.08       32.69     17.33 o 
   3  10  21        1.33      -11.76     14.10 o 
   4  10  21      162.37      178.55     20.48 o 
   5  10  21       14.40       13.97     10.61 o 
   6  10  21      158.38      197.84     20.25 o 
   1  11  21       61.35       64.93     14.37 o 
   2  11  21       41.91       49.55     18.14 o 
   3  11  21       10.34       24.04     17.76 o 
   4  11  21        3.03       23.04     22.85 o 
   5  11  21        1.69       -2.01     11.40 o 
   0  12  21       23.28       50.75     18.38 o 
   1  12  21       24.59       18.60     19.81 o 
   2  12  21       42.44       48.95     19.37 o 
   3  12  21       19.51       43.46     22.20 o 
   0   0  22      909.01      906.96    100.39 o 
   1   0  22      936.69      879.88     68.40 o 
   2   0  22     1516.64     1508.96     85.23 o 
   3   0  22      986.23      908.07     53.49 o 
   4   0  22       17.37       13.06      6.11 o 
   5   0  22        5.18        1.73      5.76 o 
   6   0  22      284.69      282.69     27.12 o 
   7   0  22      438.49      442.19     28.14 o 
   8   0  22      307.78      256.92     37.01 o 
   9   0  22      922.49      878.51     81.50 o 
  10   0  22       37.04       73.06     27.07 o 
   1   1  22     1227.38     1190.32     64.99 o 
   2   1  22      528.38      526.57     25.73 o 
   3   1  22      216.18      192.21     10.80 o 
   4   1  22      576.84      541.26     25.43 o 
   5   1  22      433.84      424.60     20.44 o 
   6   1  22       46.70       44.23      5.65 o 
   7   1  22      626.52      601.24     27.65 o 
   8   1  22       10.13       21.88      6.94 o 
   9   1  22       61.05       51.49     11.49 o 
  10   1  22       43.75       20.41     16.89 o 
   0   2  22      236.50      279.49     25.10 o 
   1   2  22       50.27       54.05      6.91 o 
   2   2  22       21.76       25.63      4.57 o 
   3   2  22      265.19      271.32     13.97 o 
   4   2  22      121.77      129.79      8.80 o 
   5   2  22      940.85      862.33     38.85 o 
   6   2  22        1.55       -4.51      4.51 o 
   7   2  22       16.46        6.49      6.21 o 
   8   2  22      151.83      139.80     11.54 o 
   9   2  22        8.32        3.35     11.23 o 
  10   2  22       77.08       90.64     19.87 o 
   1   3  22       96.14       87.38      8.00 o 
   2   3  22      382.97      381.51     19.56 o 
   3   3  22        4.15        4.03      4.45 o 
   4   3  22     1086.01     1132.31     50.18 o 
   5   3  22      859.03      812.13     36.64 o 
   6   3  22       25.02       10.41      6.39 o 
   7   3  22      325.70      324.50     20.68 o 
   8   3  22      181.25      214.09     17.83 o 
   9   3  22       19.48       19.14      8.30 o 
  10   3  22       70.12       43.80     18.49 o 
   0   4  22      498.31      473.62     39.61 o 
   1   4  22      382.76      401.67     22.62 o 
   2   4  22      586.83      601.32     32.14 o 
   3   4  22     1589.43     1559.20     68.09 o 
   4   4  22       44.28       33.10      5.65 o 
   5   4  22       31.41       28.02      5.65 o 
   6   4  22      635.58      685.97     38.15 o 
   7   4  22      420.75      367.33     23.22 o 
   8   4  22      636.81      626.46     40.52 o 
   9   4  22      423.25      394.79     32.18 o 
   1   5  22        1.37        1.65      6.18 o 
   2   5  22      624.71      613.22     32.90 o 
   3   5  22        8.03        0.98      4.74 o 
   4   5  22      252.39      255.30     14.10 o 
   5   5  22      151.70      153.44     12.76 o 
   6   5  22       19.20        9.74      6.95 o 
   7   5  22      155.60      171.69     16.57 o 
   8   5  22        1.26       -2.10      8.76 o 
   9   5  22        1.18        2.92     12.61 o 
   0   6  22      199.05      201.83     25.67 o 
   1   6  22        1.48       -4.06      5.52 o 
   2   6  22       80.72       75.62      8.43 o 
   3   6  22      344.98      353.08     20.88 o 
   4   6  22      223.99      213.41     12.50 o 
   5   6  22       10.90        1.85      7.22 o 
   6   6  22       62.73       67.42     11.25 o 
   7   6  22       31.68       35.71     10.23 o 
   8   6  22        0.73       -5.27      9.14 o 
   9   6  22       52.90       44.02     15.40 o 
   1   7  22       47.89       45.07      7.50 o 
   2   7  22     1293.49     1401.80     71.51 o 
   3   7  22      216.16      202.91     14.13 o 
   4   7  22      360.86      404.47     25.25 o 
   5   7  22      271.93      308.83     23.50 o 
   6   7  22        0.52       -6.68      7.72 o 
   7   7  22      162.85      153.34     15.68 o 
   8   7  22      181.83      208.98     36.72 o 
   0   8  22      884.21      887.16     70.79 o 
   1   8  22      353.17      334.67     20.29 o 
   2   8  22       71.71       61.90      8.72 o 
   3   8  22      486.45      515.75     39.38 o 
   4   8  22        0.38       -8.32      8.32 o 
   5   8  22      128.28      130.76     13.78 o 
   6   8  22      125.58      127.98     14.47 o 
   7   8  22       46.78       38.93     11.83 o 
   8   8  22       68.63       83.65     18.22 o 
   1   9  22      268.46      266.69     17.51 o 
   2   9  22       31.03       40.83      8.18 o 
   3   9  22        7.71        5.65     15.37 o 
   4   9  22       14.83       16.17     16.07 o 
   5   9  22        6.86        8.44      9.91 o 
   6   9  22       29.71       46.26     11.88 o 
   7   9  22        3.54       15.83     13.39 o 
   0  10  22      249.68      305.61     33.85 o 
   1  10  22        2.63        0.11      8.55 o 
   2  10  22       40.05       15.28     15.92 o 
   3  10  22      106.21      127.95     21.49 o 
   4  10  22       59.59       79.56     31.33 o 
   5  10  22        1.92        0.86     12.68 o 
   6  10  22       30.25       32.19     16.39 o 
   1  11  22      178.08      227.65     29.32 o 
   2  11  22      254.44      308.84     53.41 o 
   3  11  22        0.99        1.30     16.91 o 
   4  11  22       70.17       69.79     27.17 o 
   0  12  22       45.30       41.49     18.52 o 
   1  12  22        9.34        0.75     17.18 o 
   2  12  22       27.55       62.94     25.85 o 
   1   1  23      396.16      397.54     23.91 o 
   2   1  23      140.97      143.79     10.14 o 
   3   1  23       18.14       16.88      4.87 o 
   4   1  23        1.85       -3.64      4.41 o 
   5   1  23      528.30      520.51     22.89 o 
   6   1  23       27.03       19.54      5.12 o 
   7   1  23      669.40      675.04     30.94 o 
   8   1  23       63.27       66.24      8.73 o 
   9   1  23       27.67       17.11     10.01 o 
  10   1  23       72.61       44.86     16.59 o 
   0   2  23       49.48       44.68     10.04 o 
   1   2  23      672.67      663.18     37.78 o 
   2   2  23       12.94       15.59      5.62 o 
   3   2  23     3626.40     3511.74    149.60 o 
   4   2  23       34.17       26.60      5.19 o 
   5   2  23      546.51      533.00     24.85 o 
   6   2  23      203.17      192.04     11.35 o 
   7   2  23      352.05      370.28     25.19 o 
   8   2  23      343.06      317.63     19.25 o 
   9   2  23     1258.68     1084.76     77.97 o 
   1   3  23     1853.00     1842.36     98.77 o 
   2   3  23      530.41      537.24     29.22 o 
   3   3  23       43.33       32.30      5.96 o 
   4   3  23      169.20      165.15     10.29 o 
   5   3  23      246.10      262.41     13.99 o 
   6   3  23       27.08       30.81      7.34 o 
   7   3  23       33.76       49.94      8.78 o 
   8   3  23        5.20        4.66      7.06 o 
   9   3  23       13.34        4.63     11.69 o 
   0   4  23       71.68       63.51     14.19 o 
   1   4  23      107.85       98.37      9.83 o 
   2   4  23      235.67      234.20     15.06 o 
   3   4  23      493.05      493.58     24.91 o 
   4   4  23        3.15        3.55      4.99 o 
   5   4  23       88.77       71.99      7.33 o 
   6   4  23        0.56       -2.89      6.35 o 
   7   4  23       25.24       35.58      8.33 o 
   8   4  23        0.12       -7.82      7.82 o 
   9   4  23        3.74       -5.65     10.01 o 
   1   5  23     2371.83     2429.59    129.98 o 
   2   5  23      436.92      447.59     25.10 o 
   3   5  23       22.24       17.96      6.28 o 
   4   5  23      165.11      165.83     10.63 o 
   5   5  23      876.37      893.61     49.44 o 
   6   5  23        3.28       -0.25      7.31 o 
   7   5  23      545.60      569.42     38.49 o 
   8   5  23      184.99      228.17     20.14 o 
   9   5  23       19.79       -5.97     12.95 o 
   0   6  23      129.37      113.05     15.56 o 
   1   6  23      256.12      254.09     17.10 o 
   2   6  23      101.95       91.74      9.13 o 
   3   6  23     1153.55     1229.24     63.35 o 
   4   6  23        3.48       -2.82      5.33 o 
   5   6  23      509.53      493.30     29.73 o 
   6   6  23       87.06       99.33     11.25 o 
   7   6  23       48.29       37.38     10.59 o 
   8   6  23      109.79      108.88     15.04 o 
   1   7  23       91.56       85.61      9.15 o 
   2   7  23       19.91       29.97      7.00 o 
   3   7  23       60.35       56.23      8.23 o 
   4   7  23      102.16      107.98     14.33 o 
   5   7  23       89.89       93.27     11.42 o 
   6   7  23        3.82       -2.72      8.79 o 
   7   7  23        4.24       -1.47      9.06 o 
   8   7  23        0.08       -5.25     15.41 o 
   0   8  23       48.76       50.59     12.17 o 
   1   8  23       56.37       60.63      8.68 o 
   2   8  23       17.31        8.47      7.13 o 
   3   8  23      247.20      277.08     24.63 o 
   4   8  23        0.58      -13.17     13.17 o 
   5   8  23        6.22        1.86      8.74 o 
   6   8  23        3.63       -8.32      8.32 o 
   7   8  23        4.25        9.48     10.63 o 
   1   9  23      266.49      275.12     18.14 o 
   2   9  23       10.39       20.03      7.81 o 
   3   9  23        2.69        1.69     14.45 o 
   4   9  23       34.03       33.74     17.39 o 
   5   9  23      242.62      297.64     34.52 o 
   6   9  23      106.37      143.18     18.12 o 
   0  10  23       32.20       27.83     12.49 o 
   1  10  23       84.32       84.06     11.98 o 
   2  10  23        0.76      -10.28     14.69 o 
   3  10  23      226.94      238.78     30.93 o 
   4  10  23        6.07       -1.45     16.67 o 
   5  10  23       21.82       27.44     24.07 o 
   1  11  23       31.12       59.91     18.21 o 
   2  11  23       33.90       26.23     17.58 o 
   3  11  23        0.10       -8.24     21.54 o 
   4  11  23        1.04       24.73     24.07 o 
   0  12  23       46.38       59.48     24.92 o 
   0   0  24      147.48      145.78     22.95 o 
   1   0  24      406.05      369.84     32.17 o 
   2   0  24      120.63      113.69     11.60 o 
   3   0  24     5659.62     5512.06    340.79 o 
   4   0  24      260.28      292.84     20.16 o 
   5   0  24      397.72      369.45     24.31 o 
   6   0  24      252.08      209.28     19.45 o 
   7   0  24      297.42      282.01     20.47 o 
   8   0  24       90.55       89.99     17.84 o 
   9   0  24      526.85      551.50     72.17 o 
   1   1  24     1426.38     1434.33     77.79 o 
   2   1  24       67.48       90.61     10.41 o 
   3   1  24       25.97       13.05      5.54 o 
   4   1  24       73.32       74.07      6.99 o 
   5   1  24      210.15      210.47     11.38 o 
   6   1  24      182.93      163.92      9.83 o 
   7   1  24      692.07      638.09     29.59 o 
   8   1  24       61.45       61.00     10.36 o 
   9   1  24        2.17        5.98     15.13 o 
   0   2  24       12.14        9.74      8.12 o 
   1   2  24        0.11       -4.01      5.10 o 
   2   2  24        1.24       -5.98      5.98 o 
   3   2  24      521.42      526.55     26.41 o 
   4   2  24        2.48       -3.83      4.58 o 
   5   2  24      123.36      123.82      8.80 o 
   6   2  24       17.85       17.14      5.63 o 
   7   2  24       64.10       46.45      7.90 o 
   8   2  24      171.43      133.83     11.47 o 
   9   2  24        6.61        8.15     15.19 o 
   1   3  24     1463.26     1528.89     95.49 o 
   2   3  24        1.08       -0.08      6.10 o 
   3   3  24      247.81      230.55     15.24 o 
   4   3  24       34.25       31.10      5.54 o 
   5   3  24      509.47      504.52     24.16 o 
   6   3  24       69.81       66.42      9.24 o 
   7   3  24      840.12      875.98     47.88 o 
   8   3  24        2.68       -3.33      6.97 o 
   9   3  24        3.58        4.76     11.08 o 
   0   4  24        6.37       17.84      9.63 o 
   1   4  24      641.43      640.33     37.02 o 
   2   4  24       22.03       25.07      7.09 o 
   3   4  24     1418.81     1455.56     74.30 o 
   4   4  24      243.59      250.43     14.87 o 
   5   4  24      619.28      629.55     29.58 o 
   6   4  24      116.14      140.67     12.88 o 
   7   4  24       91.30       88.12     10.30 o 
   8   4  24        3.34       -2.13      8.04 o 
   9   4  24      247.97      287.87     25.41 o 
   1   5  24      664.84      673.58     38.84 o 
   2   5  24        6.24        2.28      6.13 o 
   3   5  24        0.01       -1.02      5.78 o 
   4   5  24      146.57      166.66     11.48 o 
   5   5  24       97.22      116.64     11.81 o 
   6   5  24       34.79       24.08      8.43 o 
   7   5  24      123.61      140.92     15.58 o 
   8   5  24       19.03       21.74     11.05 o 
   0   6  24       83.50       82.57     13.95 o 
   1   6  24      273.95      272.86     18.63 o 
   2   6  24       17.35        8.18      6.24 o 
   3   6  24      114.92      139.94     11.39 o 
   4   6  24        3.44       -3.68      6.44 o 
   5   6  24      249.14      242.34     17.53 o 
   6   6  24       22.09       21.95      8.39 o 
   7   6  24       15.19       12.37      9.52 o 
   8   6  24        1.63      -11.27     13.05 o 
   1   7  24     1296.96     1270.06     69.48 o 
   2   7  24       54.58       53.23      8.37 o 
   3   7  24        1.33       -1.49      6.39 o 
   4   7  24        8.01       14.16     10.27 o 
   5   7  24      508.30      561.97     36.85 o 
   6   7  24       11.88        9.82     10.61 o 
   7   7  24      234.42      237.75     22.76 o 
   0   8  24        0.24       -5.67     13.11 o 
   1   8  24      473.32      521.90     31.43 o 
   2   8  24       27.11       18.62      7.45 o 
   3   8  24      905.87      955.05     67.95 o 
   4   8  24       37.70       41.42     12.32 o 
   5   8  24      211.95      223.41     28.07 o 
   6   8  24        0.05       -3.53      9.26 o 
   7   8  24        2.83        5.92     14.37 o 
   1   9  24       12.75       34.44     11.38 o 
   2   9  24        1.51       -7.00      7.00 o 
   3   9  24       25.70       14.44     16.42 o 
   4   9  24        0.02       -3.09     15.64 o 
   5   9  24        8.36       -7.04     17.49 o 
   6   9  24       32.77       58.26     13.66 o 
   0  10  24       89.45       81.32     16.06 o 
   1  10  24      212.03      228.76     20.93 o 
   2  10  24       35.55       13.66     16.88 o 
   3  10  24       93.44       94.84     53.68 o 
   4  10  24        0.85      -19.67     21.26 o 
   1  11  24      148.42      144.83     30.63 o 
   2  11  24        0.06       -2.36     17.71 o 
   3  11  24        5.59       33.06     23.88 o 
   1   1  25      440.76      446.52     26.79 o 
   2   1  25      399.22      387.17     23.84 o 
   3   1  25        0.01       -7.08      7.08 o 
   4   1  25       59.46       56.95      6.64 o 
   5   1  25      591.78      601.42     26.17 o 
   6   1  25        1.62       -3.29      5.10 o 
   7   1  25      429.46      413.13     22.80 o 
   8   1  25      425.50      417.11     26.26 o 
   9   1  25        0.35        3.87     15.24 o 
   0   2  25     1069.03     1008.01     79.18 o 
   1   2  25      154.00      151.57     12.25 o 
   2   2  25       23.02       12.65      6.18 o 
   3   2  25     1795.53     1796.90     97.18 o 
   4   2  25      195.02      226.06     13.56 o 
   5   2  25      375.30      372.50     18.84 o 
   6   2  25      342.98      322.92     15.96 o 
   7   2  25      116.07      130.40     11.01 o 
   8   2  25       51.58       44.51      8.49 o 
   9   2  25      436.85      463.96     44.75 o 
   1   3  25      289.98      293.81     19.30 o 
   2   3  25      700.26      676.80     38.92 o 
   3   3  25      109.86      100.45     10.20 o 
   4   3  25      332.38      345.44     18.66 o 
   5   3  25      230.65      262.66     14.42 o 
   6   3  25        5.54       -5.46      6.63 o 
   7   3  25      292.41      307.09     27.52 o 
   8   3  25      199.85      201.05     16.93 o 
   9   3  25       15.11       22.71     17.34 o 
   0   4  25      235.89      263.17     25.50 o 
   1   4  25        0.25       -6.14      6.14 o 
   2   4  25      457.57      476.22     28.62 o 
   3   4  25       97.20      119.29     10.59 o 
   4   4  25        2.48       -6.07      6.22 o 
   5   4  25       30.17       18.65      6.15 o 
   6   4  25      112.54      113.51     11.66 o 
   7   4  25       65.76       77.82      9.95 o 
   8   4  25        3.58       10.55     10.64 o 
   1   5  25      866.78      897.23     50.41 o 
   2   5  25      784.45      789.16     44.93 o 
   3   5  25       28.46       25.99      7.07 o 
   4   5  25      170.13      189.24     13.93 o 
   5   5  25      339.55      386.73     26.54 o 
   6   5  25        0.24       -7.49      7.49 o 
   7   5  25      361.48      399.78     25.74 o 
   8   5  25       89.29       86.40     17.16 o 
   0   6  25      176.03      154.09     18.50 o 
   1   6  25      377.49      391.21     24.72 o 
   2   6  25      323.79      307.42     20.39 o 
   3   6  25      558.34      554.01     30.89 o 
   4   6  25       71.76       86.37     11.49 o 
   5   6  25      107.85      118.84     13.62 o 
   6   6  25      177.62      178.39     15.13 o 
   7   6  25      127.45      153.21     15.97 o 
   1   7  25      113.05      163.13     19.34 o 
   2   7  25        7.04        1.98      7.32 o 
   3   7  25        1.10       -5.82      6.28 o 
   4   7  25      148.65      155.65     17.39 o 
   5   7  25       45.62       61.37     13.82 o 
   6   7  25        0.53        2.70      9.45 o 
   7   7  25       35.37       35.81     12.12 o 
   0   8  25      245.54      269.43     27.15 o 
   1   8  25      160.72      164.01     14.22 o 
   2   8  25       86.89       99.12     11.20 o 
   3   8  25      113.46      132.78     16.77 o 
   4   8  25       30.50       39.42     12.68 o 
   5   8  25        4.03       20.79     14.68 o 
   6   8  25       46.59       72.22     20.51 o 
   1   9  25      296.87      306.20     21.05 o 
   2   9  25       48.70       36.13      8.84 o 
   3   9  25       11.38       13.83     15.91 o 
   4   9  25      225.08      258.05     32.92 o 
   5   9  25      161.58      151.02     32.88 o 
   0  10  25       28.45       31.25     16.39 o 
   1  10  25       90.26       88.95     13.45 o 
   2  10  25        1.51      -19.95     19.95 o 
   3  10  25      170.33      226.74     30.42 o 
   4  10  25       24.80       31.00     24.73 o 
   1  11  25       14.87       -9.18     21.07 o 
   0   0  26     2159.68     2080.22    224.15 o 
   1   0  26      333.67      336.92     30.28 o 
   2   0  26     1293.31     1284.90    100.04 o 
   3   0  26      699.51      715.70     58.21 o 
   4   0  26       23.25       20.17      8.42 o 
   5   0  26      210.02      212.36     16.64 o 
   6   0  26      731.83      735.03     45.31 o 
   7   0  26        0.22        7.31      8.26 o 
   8   0  26      243.68      274.04     33.26 o 
   1   1  26        1.30       -5.90      6.08 o 
   2   1  26     1262.15     1230.61     67.73 o 
   3   1  26        5.72        2.59      6.85 o 
   4   1  26      327.99      329.55     17.63 o 
   5   1  26       42.15       43.74      6.09 o 
   6   1  26        6.93        3.28      5.33 o 
   7   1  26       21.40       25.93      7.37 o 
   8   1  26      248.48      232.07     18.48 o 
   0   2  26       62.15       86.91     13.88 o 
   1   2  26       92.23       82.58      9.78 o 
   2   2  26      241.91      250.24     17.58 o 
   3   2  26      278.13      240.29     16.91 o 
   4   2  26       49.01       58.85      9.05 o 
   5   2  26       46.27       29.81      6.67 o 
   6   2  26        1.59        2.69      5.26 o 
   7   2  26       47.49       46.83      8.31 o 
   8   2  26       56.97       40.88      8.48 o 
   1   3  26      196.22      188.91     14.48 o 
   2   3  26     1716.87     1746.92     94.78 o 
   3   3  26       51.93       42.05      8.43 o 
   4   3  26      777.15      763.86     40.13 o 
   5   3  26      102.61      106.99      9.06 o 
   6   3  26        1.65       -6.78      6.78 o 
   7   3  26      156.80      185.35     14.77 o 
   8   3  26      179.56      176.42     15.16 o 
   0   4  26     1708.45     1779.39    145.84 o 
   1   4  26      212.16      200.08     15.25 o 
   2   4  26      923.22      906.99     51.21 o 
   3   4  26     1310.87     1284.25     70.89 o 
   4   4  26       38.04       50.55      8.28 o 
   5   4  26       69.42       63.01      8.28 o 
   6   4  26      621.83      704.90     39.53 o 
   7   4  26       51.76       66.59     10.34 o 
   8   4  26      296.90      304.91     31.39 o 
   1   5  26       23.79       26.86      8.16 o 
   2   5  26      645.99      629.00     36.71 o 
   3   5  26       87.03       88.49     10.30 o 
   4   5  26      352.41      370.74     23.61 o 
   5   5  26        3.10       -1.94      9.85 o 
   6   5  26       17.78       22.60      8.31 o 
   7   5  26       44.07       57.99     11.12 o 
   0   6  26      215.63      243.06     24.61 o 
   1   6  26       10.90       -3.64      8.66 o 
   2   6  26       10.57       12.50      7.37 o 
   3   6  26       97.53       95.67     10.47 o 
   4   6  26       32.03       41.12      9.96 o 
   5   6  26       64.36       64.15     13.15 o 
   6   6  26       40.78       38.93     11.03 o 
   7   6  26        0.10       -3.10     11.87 o 
   1   7  26      339.69      320.57     21.72 o 
   2   7  26      695.66      776.77     44.75 o 
   3   7  26       72.35       52.78      9.31 o 
   4   7  26      693.14      677.82     50.08 o 
   5   7  26        1.13        7.17     11.40 o 
   6   7  26        3.88      -15.74     15.74 o 
   0   8  26      211.26      181.64     21.40 o 
   1   8  26       60.46       66.22     10.00 o 
   2   8  26       83.15       78.07     10.21 o 
   3   8  26       52.95       73.69     13.36 o 
   4   8  26        0.67       -6.50     10.31 o 
   5   8  26        0.67       12.49     14.91 o 
   1   9  26       87.23       87.67     11.31 o 
   2   9  26       76.92       80.93     10.94 o 
   3   9  26       23.40       23.71     11.57 o 
   4   9  26       57.73       60.79     20.46 o 
   0  10  26      186.69      203.11     23.91 o 
   1  10  26        3.90       10.45     10.33 o 
   2  10  26       36.88       29.69     24.07 o 
   3  10  26       67.12       69.22     27.35 o 
   1   1  27       35.79       44.56      8.31 o 
   2   1  27     1167.28     1212.17     66.96 o 
   3   1  27      139.76      143.58     12.71 o 
   4   1  27     1537.86     1472.72     66.53 o 
   5   1  27        7.74        2.62      5.79 o 
   6   1  27       34.40       19.78      5.85 o 
   7   1  27        2.55       11.31      7.12 o 
   8   1  27      336.81      329.03     34.98 o 
   0   2  27     1546.67     1586.84    122.45 o 
   1   2  27       25.78       11.44      7.52 o 
   2   2  27      826.37      815.55     46.29 o 
   3   2  27        0.82        4.56      7.20 o 
   4   2  27      597.15      583.75     34.62 o 
   5   2  27       21.61        9.03      6.24 o 
   6   2  27      888.24      940.14     39.38 o 
   7   2  27        0.21       -4.47      6.48 o 
   8   2  27      208.48      221.18     18.56 o 
   1   3  27       46.35       33.67      8.55 o 
   2   3  27      224.98      231.82     16.63 o 
   3   3  27        4.90       -1.28      7.40 o 
   4   3  27      360.29      392.90     24.85 o 
   5   3  27        3.77        5.85      6.41 o 
   6   3  27       13.06        7.25      8.35 o 
   7   3  27        6.52        4.79      6.89 o 
   8   3  27      107.30      108.76     13.79 o 
   0   4  27      106.97       96.15     15.28 o 
   1   4  27       97.49       91.30     10.55 o 
   2   4  27      144.97      136.99     12.60 o 
   3   4  27       16.77       26.12      7.82 o 
   4   4  27       12.50        6.28      7.58 o 
   5   4  27        0.99       -6.78      6.78 o 
   6   4  27       23.12       38.67     10.99 o 
   7   4  27        6.19        5.46      8.46 o 
   1   5  27      231.64      218.92     16.70 o 
   2   5  27      509.42      519.69     31.49 o 
   3   5  27       19.47       14.48      7.47 o 
   4   5  27      688.99      706.21     41.07 o 
   5   5  27       19.87       22.47     11.63 o 
   6   5  27       10.40       16.93     10.53 o 
   7   5  27        5.67       -2.81      9.63 o 
   0   6  27     1672.12     1678.56    129.55 o 
   1   6  27       53.10       45.02      9.68 o 
   2   6  27       25.39       18.65      8.48 o 
   3   6  27       52.04       49.16      9.21 o 
   4   6  27      226.22      237.86     22.64 o 
   5   6  27        4.73       12.39     11.20 o 
   6   6  27      522.14      617.67     46.38 o 
   1   7  27       64.53       72.52     10.27 o 
   2   7  27      197.31      174.60     15.00 o 
   3   7  27      113.26      109.33     11.73 o 
   4   7  27       83.15       80.45     13.88 o 
   5   7  27        0.65      -10.99     10.99 o 
   6   7  27       31.27       34.66     17.98 o 
   0   8  27      149.50      160.75     20.33 o 
   1   8  27        8.49        1.06     14.44 o 
   2   8  27       26.22       24.29      8.51 o 
   3   8  27        1.65        2.35     10.83 o 
   4   8  27       36.55       51.64     14.08 o 
   5   8  27       12.92       17.70     18.55 o 
   1   9  27       29.79       25.05      8.92 o 
   2   9  27      437.19      499.83     36.41 o 
   3   9  27        0.11      -21.03     21.03 o 
   0  10  27      119.01      147.44     20.41 o 
   1  10  27        3.48       -0.82      8.30 o 
   0   0  28      475.88      469.31     57.36 o 
   1   0  28      400.49      376.87     34.02 o 
   2   0  28       65.31       55.36     21.08 o 
   3   0  28      148.30      132.15     17.75 o 
   4   0  28      420.33      438.77     38.88 o 
   5   0  28       51.94       44.45     10.52 o 
   6   0  28      619.14      658.94     45.54 o 
   7   0  28        0.36       -2.05      8.26 o 
   1   1  28      158.74      147.35     12.86 o 
   2   1  28      904.42      932.96     52.76 o 
   3   1  28      106.72       96.50     10.61 o 
   4   1  28      947.46      971.43     49.33 o 
   5   1  28       48.26       63.09      8.08 o 
   6   1  28       43.04       38.20      7.71 o 
   7   1  28       67.35       45.26      8.40 o 
   0   2  28       33.23       52.71     14.05 o 
   1   2  28       91.51       91.63     10.87 o 
   2   2  28       81.44       71.11      9.54 o 
   3   2  28        0.50        4.86      7.34 o 
   4   2  28        3.88        3.62      7.19 o 
   5   2  28       28.42       24.37      7.45 o 
   6   2  28       50.98       55.21      7.59 o 
   7   2  28        4.48       -6.24      6.26 o 
   1   3  28      349.56      348.70     22.56 o 
   2   3  28      672.02      712.55     41.27 o 
   3   3  28        1.67        2.72      7.19 o 
   4   3  28      485.92      466.44     28.87 o 
   5   3  28       43.27       49.71      9.25 o 
   6   3  28        8.44       21.73      8.64 o 
   7   3  28       24.78       23.12      8.93 o 
   0   4  28     1902.33     1787.37    137.84 o 
   1   4  28      100.30      105.93     11.28 o 
   2   4  28      355.83      367.15     24.01 o 
   3   4  28      513.55      479.80     29.35 o 
   4   4  28      124.04      136.35     13.05 o 
   5   4  28       11.67       24.37      8.72 o 
   6   4  28      498.47      552.70     42.53 o 
   7   4  28        3.52        0.37     11.42 o 
   1   5  28       17.74        1.49      8.36 o 
   2   5  28       94.37      105.60     11.60 o 
   3   5  28      182.96      156.99     13.46 o 
   4   5  28      153.04      145.02     13.57 o 
   5   5  28        0.15      -10.34     11.73 o 
   6   5  28        0.51      -16.76     16.76 o 
   0   6  28      383.01      435.36     39.12 o 
   1   6  28        5.55       -6.44      7.37 o 
   2   6  28      125.70      109.77     11.72 o 
   3   6  28      207.71      222.32     17.14 o 
   4   6  28        3.28       -0.85     11.99 o 
   5   6  28       36.32       37.93     12.99 o 
   6   6  28       61.09       70.06     16.51 o 
   1   7  28      142.00      116.72     12.36 o 
   2   7  28      241.22      252.65     18.54 o 
   3   7  28       79.65       75.33     10.57 o 
   4   7  28       98.05      147.40     20.11 o 
   5   7  28       18.33       24.92     13.23 o 
   0   8  28      373.69      333.75     32.51 o 
   1   8  28        6.77       -7.66      7.66 o 
   2   8  28      125.13      136.11     13.08 o 
   3   8  28      122.60      156.72     20.91 o 
   4   8  28       29.52       18.37     14.20 o 
   1   9  28        0.00        4.39      8.12 o 
   2   9  28        1.36       -6.16     10.15 o 
   1   1  29      365.85      349.77     23.00 o 
   2   1  29      379.11      402.85     25.67 o 
   3   1  29        0.90        3.24      7.72 o 
   4   1  29       84.20      108.88     11.78 o 
   5   1  29      137.29      130.10     11.60 o 
   6   1  29       41.54       43.71      7.96 o 
   7   1  29       62.97       61.50     10.12 o 
   0   2  29      597.67      586.45     49.48 o 
   1   2  29      339.28      336.82     22.33 o 
   2   2  29      116.46      124.17     17.23 o 
   3   2  29      697.35      695.58     40.55 o 
   4   2  29       62.92       59.74      9.77 o 
   5   2  29      127.94      127.05     11.28 o 
   6   2  29      273.51      279.13     16.56 o 
   7   2  29      109.52      124.11     16.29 o 
   1   3  29       10.27       23.08      8.41 o 
   2   3  29      256.05      245.35     17.76 o 
   3   3  29        8.43        7.55      7.95 o 
   4   3  29        6.71        3.50      7.71 o 
   5   3  29       64.09       60.17     10.17 o 
   6   3  29        9.04        6.40     10.43 o 
   0   4  29      602.93      621.32     52.40 o 
   1   4  29       77.73       84.40     10.79 o 
   2   4  29        2.04       -5.74      7.14 o 
   3   4  29       19.46       19.17      9.71 o 
   4   4  29       35.02       20.67      8.64 o 
   5   4  29       17.80       11.26     10.56 o 
   6   4  29        0.17       13.60     11.56 o 
   1   5  29      135.43      145.84     13.52 o 
   2   5  29      332.12      352.63     23.47 o 
   3   5  29        0.00       -6.85      6.85 o 
   4   5  29       64.76       70.32     10.64 o 
   5   5  29      101.13      110.36     18.86 o 
   6   5  29        1.15       -2.71     11.92 o 
   0   6  29       52.20       72.19     15.20 o 
   1   6  29      118.31      109.35     11.99 o 
   2   6  29      142.75      145.67     13.62 o 
   3   6  29      485.12      494.66     30.81 o 
   4   6  29        3.31       10.22     12.74 o 
   5   6  29       33.52       27.33     13.66 o 
   1   7  29        8.08       -7.27      7.56 o 
   2   7  29        0.87       -7.60      7.60 o 
   3   7  29        1.93       -7.44      7.44 o 
   4   7  29       11.05       -0.47     11.69 o 
   0   8  29        0.58       -9.85     10.96 o 
   1   8  29       19.23       -5.77      9.18 o 
   2   8  29       19.20       20.87      8.73 o 
   3   8  29       71.71       88.38     17.66 o 
   0   0  30        1.86       -3.09     12.18 o 
   1   0  30      207.38      198.32     21.95 o 
   2   0  30       14.76        2.10     14.19 o 
   3   0  30     1702.48     1669.76    129.58 o 
   4   0  30      114.37      131.38     18.34 o 
   5   0  30      134.83      122.03     17.71 o 
   6   0  30       18.23       17.13     10.36 o 
   1   1  30       51.61       54.38      9.60 o 
   2   1  30       45.78       57.34      9.39 o 
   3   1  30        4.83        1.83      7.10 o 
   4   1  30       13.93       14.65      8.35 o 
   5   1  30       52.36       67.11     10.10 o 
   6   1  30       10.61        8.25      7.58 o 
   0   2  30      210.23      225.60     24.29 o 
   1   2  30        4.03       22.89      8.23 o 
   2   2  30      195.66      206.49     16.19 o 
   3   2  30        0.12        4.74      8.02 o 
   4   2  30        1.83       -6.49      7.73 o 
   5   2  30       51.94       36.76      8.29 o 
   6   2  30       12.71        8.57      7.90 o 
   1   3  30      246.32      252.37     18.48 o 
   2   3  30        0.06       -2.47      7.67 o 
   3   3  30        1.60       -1.15      7.60 o 
   4   3  30        8.28        7.44      7.93 o 
   5   3  30      180.77      196.26     16.24 o 
   6   3  30       37.64       34.44     11.91 o 
   0   4  30      263.47      231.69     24.71 o 
   1   4  30      279.02      277.05     19.88 o 
   2   4  30       84.62       74.48     10.65 o 
   3   4  30      643.01      663.95     39.35 o 
   4   4  30       30.25       12.59      8.51 o 
   5   4  30      131.09      104.63     14.79 o 
   1   5  30       57.15       63.16     11.67 o 
   2   5  30       56.84       52.06      9.93 o 
   3   5  30        1.92        1.78      7.69 o 
   4   5  30        2.14        3.04      7.92 o 
   5   5  30       10.63       -1.93     13.26 o 
   0   6  30       38.09       36.70     14.85 o 
   1   6  30       70.80       69.61     13.60 o 
   2   6  30        0.49       -6.30      7.68 o 
   3   6  30        0.68       -5.02      7.62 o 
   4   6  30        0.01       -7.80     13.44 o 
   1   7  30      341.37      332.69     22.94 o 
   2   7  30       10.89        3.97      7.99 o 
   3   7  30       25.52       33.53      9.47 o 
   0   8  30       77.34       89.16     17.04 o 
   1   8  30       70.27       80.75     15.00 o 
   1   1  31      268.43      274.82     19.59 o 
   2   1  31      114.65       91.58     11.26 o 
   3   1  31        2.69       -3.04      7.48 o 
   4   1  31       37.45       42.32      9.03 o 
   5   1  31       48.53       52.84     11.41 o 
   6   1  31       64.44       39.18     10.56 o 
   0   2  31      112.12      116.01     31.29 o 
   1   2  31       99.81      118.47     12.57 o 
   2   2  31        0.09       -3.23      7.73 o 
   3   2  31      566.64      593.47     35.74 o 
   4   2  31        2.11       -3.41      8.03 o 
   5   2  31       51.79       43.58      9.84 o 
   1   3  31      223.02      231.77     17.75 o 
   2   3  31        8.82        9.46      8.21 o 
   3   3  31        0.01        2.90      8.39 o 
   4   3  31        1.36       -7.79      7.79 o 
   5   3  31      161.59      181.42     15.61 o 
   0   4  31      294.05      260.65     31.39 o 
   1   4  31       51.31       51.15      9.91 o 
   2   4  31        9.26        1.03      7.85 o 
   3   4  31       39.23       42.39      9.47 o 
   4   4  31       25.25       17.98      8.84 o 
   5   4  31        8.73       -4.07     23.98 o 
   1   5  31      224.43      239.67     18.34 o 
   2   5  31       23.88       12.83      8.17 o 
   3   5  31        4.52       17.56      8.62 o 
   4   5  31        1.36       -0.80      8.20 o 
   0   6  31        0.19       -9.13     12.46 o 
   1   6  31       39.44       35.04      9.46 o 
   2   6  31       51.41       43.23      9.15 o 
   3   6  31      189.51      184.67     16.38 o 
   1   7  31       63.68       63.57     10.94 o 
   0   0  32       12.51       -2.72     14.80 o 
   1   0  32      194.63      217.88     24.87 o 
   2   0  32        0.84       -5.44      9.87 o 
   3   0  32      283.32      303.03     30.44 o 
   4   0  32       65.43       55.13     14.61 o 
   5   0  32       90.97      107.01     17.68 o 
   1   1  32        3.97        5.73      7.37 o 
   2   1  32      204.26      190.78     16.18 o 
   3   1  32       17.32       23.76      8.83 o 
   4   1  32      197.35      171.87     15.17 o 
   5   1  32       74.91       68.07     10.95 o 
   0   2  32      304.31      333.02     32.61 o 
   1   2  32       32.05       51.68      9.98 o 
   2   2  32       49.16       48.54     10.17 o 
   3   2  32        0.25       -4.04      7.26 o 
   4   2  32        5.09       -8.11      8.11 o 
   1   3  32      169.63      179.05     15.11 o 
   2   3  32      156.04      143.83     13.89 o 
   3   3  32        3.30        0.35      8.10 o 
   4   3  32      134.32      139.88     13.87 o 
   0   4  32        1.74        9.80     13.68 o 
   1   4  32       10.50       14.31     11.15 o 
   2   4  32       54.25       56.54     10.29 o 
   3   4  32      101.01      101.52     12.54 o 
   4   4  32        0.33      -19.20     22.57 o 
   1   5  32        0.34       -4.56      8.34 o 
   2   5  32       55.07       48.46     10.10 o 
   3   5  32        0.49       -4.12      7.99 o 
   0   6  32      133.78      107.56     18.58 o 
   1   6  32        0.17       -5.96      8.27 o 
   1   1  33       33.54       32.06      9.65 o 
   2   1  33      144.29      162.10     14.77 o 
   3   1  33        0.50       -1.40      7.71 o 
   4   1  33      176.78      181.39     16.00 o 
   0   2  33      196.73      223.48     24.98 o 
   1   2  33       41.46       35.39      9.55 o 
   2   2  33      104.22       98.31     12.29 o 
   3   2  33       40.92       48.08     11.26 o 
   1   3  33        4.92        0.67      8.69 o 
   2   3  33       48.85       61.06     10.52 o 
   3   3  33       26.56       26.00      9.71 o 
   0   4  33       74.96       54.48     15.50 o 
   1   4  33        0.07       -1.14      8.56 o 
   2   4  33       60.83       53.91     10.26 o 
   0   0  34      389.43      371.09     49.95 o 
   1   0  34      103.37      103.10     24.45 o 
   2   0  34       36.67       39.55     13.35 o 
   1   1  34       49.02       46.03     10.50 o 
   2   1  34      104.48      105.77     12.73 o 
   0   2  34      162.48      172.47     22.51 o 
   1   2  34        3.60       -2.68      8.69 o 
   2   2  34       23.68       12.13      9.16 o 
   1   3  34        1.33      -14.80     14.80 o 
                                                 
